# Supplementary material for: Gene expression profiling of candidate virulence factors in the laminated root rot pathogen Phellinus sulphurascens
Source: BMC Genomics. 2014 Jul 17;15(1):603. doi: 10.1186/1471-2164-15-603 (PMC4117978; doi:10.1186/1471-2164-15-603)
Supplement: Supplementary file 1 — Additional file 1: Genes from a cDNA library constructed using P. sulphurascens induced by exposure to Douglas-fir seedling roots. 713 unique sequences from the Ps library, grouped into functional categories. (XLSX 93 KB) [file 12864_2014_6292_MOESM1_ESM.xlsx]

## Sheet: Sheet1
Additional File 1. Genes from a cDNA library constructed using P. sulphurascens induced by exposure to Douglas-fir seedling roots, grouped into functional categories
NCBI numbera	bp	# ESTs	Gene (Blastx closest match)	Matched species, NCBI numberb	E-value
Cell wall degrading enzymes
JO317783	703*	1	barwin-like endoglucanase	Fomitiporia mediterranea, EJD02345	7E-40
JK317035	763*	4	AA9 copper-dependent LPMO (formerly GH61)	Heterobasidion parviporum, AFO72235	4E-123
JK316534	789*	1	AA9 copper-dependent LPMO (formerly GH61)	Trametes versicolor, EIW52776	7E-56
JK317092	737*	2	AA9 copper-dependent LPMO (formerly GH61)	Dichomitus squalens, EJF57191	2E-128
JK317055	775	2	AA9 copper-dependent LPMO (formerly GH61)	Fomitiporia mediterranea, EJD05308	2E-122
JK316521	763*	1	GH family 5 protein	Serpula lacrymans, EGN97356	1E-76
JK316759	654*	1	GH family 5 protein	Ceriporiopsis subvermispora, EMD34838	7E-105
JK316686	727*	1	GH family 5 protein	Fomitiporia mediterranea, EJD08598	2E-108
JK316733	716*	1	GH family 5 protein	Fomitiporia mediterranea, EJD01855	4E-107
JK316779	698*	1	concanavalin A-like lectin/glucanase (GH Family 12)	Trametes versicolor, EIW55688	8E-77
JK316843	713*	1	CEL6 protein (endoglucanase, GH 74 family)	Agaricus bisporus, EKV51507	7E-112
JK317111	376*	1	GH family 79 protein	Serpula lacrymans, EGN99003	7E-16
JK316758	510*	1	GH family 79 protein (3' section of above, possibly)	Laccaria bicolor, XP_001880935	6E-41
JK316932	718*	1	exopolygalacturonase (GH family 28)	Trametes versicolor, EIW54048	1E-63
JO317757	1089	2	pectinesterase (carbohydrate esterase family 8 protein)	Phanerochaete carnosa, EKM52889	8E-151
JO317758	777	2	rhamnogalacturonan acetylesterase RgaE	Fomitiporia mediterranea,EJD00179	3E-134
JK316724	412*	1	beta-glucosidase 1B	Auricularia delicata, EJD41564	4E-65
JK316946	672*	1	endo-1,4-beta-xylanase A (GH family 10)	Punctularia strigosozonata, EIN10036	5E-84
JK317089	768	2	beta-glucanase	Podospora anserina, AFQ89876	3E-87
Cell rescue, disease, and virulence
JK316699	665	1	thioredoxin family Trp26	Coprinopsis cinerea, XP_001836144	4E-57
JK316544	667	1	thioredoxin-like protein	Fomitiporia mediterranea, EJD05688	4E-34
JK317052	738	5	manganese superoxide dismutase	Fomitiporia mediterranea, EJD01959	4E-112
JK316757	394*	1	chloroperoxidase-like protein	Fomitiporia mediterranea, EJD01868	3E-41
JK317056	699*	2	glutathione S-transferase P subunit	Fomitiporia mediterranea, EJD06287	3E-108
JK316731	684*	1	glutathione transferase	Fomitiporia mediterranea, EJD00514	1E-51
JK316744	774	1	glutathione S-transferase	Fomitiporia mediterranea, EJD05221	3E-93
JK317014	479*	1	glutathione S-transferase, putative	Phanerochaete chrysosporium, 4F03_A	3E-17
JK316762	685*	1	haloacid dehalogenase-like hydrolase	Stereum hirsutum, EIM90196	2e-67
JK316794	719*	1	haloacid dehalogenase-like hydrolase	Fomitiporia mediterranea, EJD05797	1E-86
JK316674	740*	1	putative polysaccharide deacetylase	Phanerochaete carnosa, EKM56046	9E-113
JO317784	1105	1	putative polysaccharide deacetylase	Phanerochaete carnosa, EKM56084	0.0
JK316780	654	1	glutathione (GSH) peroxidase	Fomitiporia mediterranea, EJD06838	2E-88
JO317785	928	3	dienelactone hydrolase	Stereum hirsutum, EIM92106	2E-168
JO317786	1287*	2	heat shock protein Hsp90	Fomitiporia mediterranea, EJD01375	2E-172
JO317787	1012*	2	heat-shock protein 90	Fomitiporia mediterranea, EJD05852	5E-124
JK316897	671*	1	HSP20-like chaperone	Auricularia delicata, EJD49590	1e-11
Amino acid metabolism
JK316896	586*	1	3-isopropylmalate dehydrogenase	Fomitiporia mediterranea, EJD01309	1e-82
JK316547	796*	1	glutathione-independent formaldehyde dehydrogenase	Moniliophthora roreri, ESK86492	4e-114
JK316711	541*	1	5-methyltetrahydropteroyltriglutamate-homocysteine	Fomitiporia mediterranea, EJD01132	3e-33
JK316793	679*	1	asparaginase	Fomitiporia mediterranea, EJD05684	3e-97
JK316545	713*	1	succinate-semialdehyde dehydrogenase	Fomitiporia mediterranea, EJD00953	1e-112
JK316485	321*	1	phosphoserine aminotransferase	Fomitiporia mediterranea, EJD05850	4e-28
Nucleotide/nucleoside/nucleobase metabolism
JK316598	747*	1	adenylosuccinate lyase	Fomitiporia mediterranea, EJD05097	5e-77
JK316646	741*	1	pyrimidine 5'-nucleotidase	Gloeophyllum trabeum, EPQ59455	1e-50
JK317082	728	3	UMP-CMP kinase	Fomitiporia mediterranea, EJD05656	6e-100
JK316681	707*	1	uridine permease Fui1	Byssochlamys spectabalis, GAD98399	1e-82
JK316990	529	1	HIT family protein 1	Fomitiporia mediterranea, EJC98407	2e-78
JK317040	776*	2	phospholipase C/P1 nuclease	Fomitiporia mediterranea, EJD05457	7e-44
JK316529	713*	1	phospholipase C/P1 nuclease	Fomitiporia mediterranea, EJD02043	2e-70
JO317759	996	2	ATP:ADP carrier	Fomitiporia mediterranea, EJD04078	0
C-compound and carbohydrate metabolism
JK316764	768	1	phosphoglycerate mutase-lilke protein	Fomitiporia mediterranea, EJD04062	3e-126
JK316463	748	1	phosphoglycerate mutase family protein	Byssochlamys spectabilis, GAE00103	1e-48
JO317760	1197	11	galactose mutarotase-like protein	Trametes versicolor, EIW62403	0
JK316474	788*	1	D-lactonohydrolase-like protein	Fomitiporia mediterranea, EJD07763	8e-95
JK316487	668*	1	UTP-glucose-1-phosphate uridylyltransferase	Stereum hirsutum, EIM79168	1e-122
JK316491	742*	1	metallo-dependent hydrolase	Fomitiporia mediterranea, EJD04940	3e-95
JK317093	777*	2	glycoside hydrolase family 2 protein	Fomitiporia mediterranea, EJD01150	1e-142
JK316559	723*	1	alpha-galactosidase/alpha-n-acetylgalactosaminidase	Fomitiporia mediterranea, EJC99288	7e-110
JK316652	516*	1	Phosphoenolpyruvate/pyruvate domain-containing protein	Fomitiporia mediterranea, EJD07771	2e-64
JO317789	1049	1	class II aldolase/adducin domain protein	Fomitiporia mediterranea, EJD04224	9e-145
JK316664	610*	1	S-adenosyl-L-methionine-dependent methyltransferase	Fomitiporia mediterranea, EJC98010	8e-53
JK316736	750*	1	phosphoacetylglucosamine mutase	Fomitiporia mediterranea, EJD04099	5e-146
JK316810	767*	1	glycogen synthase	Moniliophthora roreri, ESK87816	1e-145
JK317074	722*	3	phosphoglucomutase	Fomitiporia mediterranea, EJC99976	2e-135
JK316949	679*	1	phosphoglucomutase	Fomitiporia mediterranea, EJC99976	4e-135
JK316605	581*	1	FAD-binding domain-containing protein	Stereum hirsutum, EIM85819	3e-41
JO317790	1390	2	class III ADH enzyme	Fomitiporia mediterranea, EJD00895	0
JK316475	722*	1	D-lactate dehydrogenase	Auricularia delicata, EJD50166	6e-69
JK316640	657*	1	Maf-like protein	Fomitiporia mediterranea, EJD06812	2e-114
JK316776	683*	1	vacuolar protein	Moniliophthora roreri, ESK91469	1e-72
JK316979	726*	1	aldo/keto reductase	Fomitiporia mediterranea, EJD03773	8e-136
JK316900	694*	1	xylitol dehydrogenase	Fomitiporia mediterranea, EJD01200	4e-127
JK317015	769*	1	putative glycoside hydrolase subgroup catalytic core protein PFC112-G01	Neofusicoccum parvum, EOD48870	2e-25
JK316808	718*	1	acetyl-CoA synthetase-like protein	Punctularia strigosozonata, EIN07825	1e-62
Lipid, fatty acid and isoprenoid metabolism
JK316772	769*	1	AMP binding protein	Coprinopsis cinerea, XP_001830320	6e-71
JK316782	713*	1	heme peroxidase	Fomitiporia mediterranea, EJC98652	2e-124
JK316480	715*	1	delta-12 fatty acid desaturase	Fomitiporia mediterranea, EJC12843	2e-124
JK316924	687*	1	delta 8-sphingoloid desaturase protein	Fomitiporia mediterranea, EJD04084	3e-107
JK316510	743*	1	NAD-binding protein	Fomitiporia mediterranea, EJD03154	8e-130
JO317791	1132	2	lipase	Fomitiporia mediterranea, EJD08593	4e-140
JO317761	1374*	2	alpha/beta-hydrolase	Fomitiporia mediterranea, EJD06597	0
JK316561	470*	1	delta-12 fatty acid desaturase	Rhizoctonia solani, EUC64986	2e-56
JK316625	596*	1	esterase 1	Fomitiporia mediterranea, EJD02497	3e-69
JO317792	775*	1	farnesyl-diphosphate synthase	Fomitiporia mediterranea, EJC99079	2e-140
JK317009	607*	1	carboxylesterase	Fomitiporia mediterranea, EJD07139	1e-88
JK317011	564*	1	carbohydrate esterase family 16 protein	Heterobasidion irregulare, ETW85843	8e-71
JK316870	725*	1	NAD-binding protein	Fomitiporia mediterranea, EJD04629	3e-118
JK316871	737*	1	fatty acid-2 hydroxylase	Fomitiporia mediterranea, EJD05404	8e-100
JK316532	788*	1	thiolase	Fomitiporia mediterranea, EJD01336	1e-124
JK316878	671*	1	ERG4/ERG24 ergosterol biosynthesis protein	Fomitiporia mediterranea, EJD07687	7e-117
JK316508	736*	1	cytochrome P450	Postia placenta, BAK09436	4e-58
JO317762	1137*	2	cytochrome P450	Fomitiporia mediterranea, EJC97587	1e-157
JK316926	674*	1	cytochrome P450	Fomitiporia mediterranea, EJD05382	5e-107
JK316943	586*	1	cytochrome P450	Fomitiporia mediterranea, EJD01468	1e-20
JK316458	733*	1	cytochrome P450 family protein, putative	Rhizoctonia solani, EUC60520	4e-79
JK317045	789	2	short chain dehydrogenase/reductase	Fomitiporia mediterranea, EJD00012	1e-123
JK316950	678	1	NAD-binding protein	Fomitiporia mediterranea, EJD00032	1e-33
JK316519	779	1	membrane-bound O-acyltransferase domain-containing protein	Fomitiporia mediterranea, EJD00976	8e-127
JO317763	1197*	2	NAD(P)-binding protein	Dichomitus squalens, EJF56822	6e-129
JK316786	751*	1	alpha/beta-hydrolase	Fomitiporia mediterranea, EJD03465	5e-85
JK316768	663*	1	carbohydrate esterase family 1 protein	Fomitiporia mediterranea, EJD03701	7e-105
JK317113	731*	4	acyl-protein thioesterase-1	Trichosporon asahii, EKD04279	5e-18
JK316809	456*	1	alpha/beta-hydrolase	Fomitiporia mediterranea, EJD05720	2e-59
JK316791	735*	1	alpha/beta-hydrolase	Dacryopinax sp., EJT97581	2e-31
JK316913	700*	1	alpha/beta-hydrolase	Fomitiporia mediterranea, EJD01480	7e-88
JK316925	691*	1	alpha/beta-hydrolase	Fomitiporia mediterranea, EJD08472	1e-74
Other metabolism
JK316876	710*	1	metallo peptidase M20	Heterobasidion irregulare, ETW79160	5e-79
JK316678	741*	1	carbon-nitrogen hydrolase	Fomitiporia mediterranea, EJD05658	7e-140
JK316560	796	1	S-adenosyl-L-methionine-dependent methyltransferase	Punctularia strigosozonata, EIN10667	1e-68
JK316599	807*	1	nudix hydrolase 20	Coprinopsis cinerea, XP_001833370	7E -97
JK316753	654*	1	O-methyltransferase family 3	Fomitiporia mediterranea, EJD06021	1e-82
JK316909	711*	1	vitamin B6 biosynthesis protein	Fomitiporia mediterranea, EJD05759	2e-125
JK317053	716	1	diaminohydroxyphosphoribosylamino-pyrimidine deaminase (DRAP deaminase)	Stereum hirsutum, EIM83536	4e-69
JK316729	765*	1	molybdopterin cofactor biosynthetic protein	Gloeophyllum trabeum, EPQ60256	3e-106
JK316931	423*	1	GMC oxidoreductase	Fomitiporia mediterranea, EJD02521	1e-39
JK316638	753*	1	acetyl-CoA synthetase-like protein	Fomitiporia mediterranea, EJD04177	9e-105
JK317090	795*	2	COBW domain-containing protein 2 (Ras-like GTPase superfamily)	Fomitiporia mediterranea, EJC97982	4e-114
JO317793	745*	2	inorganic diphosphatase	Coprinopsis cinerea, XP_001829188	2e-153
JK316639	719*	1	molybdopterin cofactor biosynthetic protein	Fomitiporia mediterranea, EJD03785	2e-72
JK317112	654	1	S-phase kinase-associated protein 1A-like protein	Dichomitus squalens, EJF66091	6e-88
JK316743	773*	1	alkaline phosphatase	Rhizoctonia solani, EUC66677	3e-56
JK316927	701*	1	GroES-like protein	Fomitiporia mediterranea, EJD05564	1e-95
JK316867	550*	1	GTP cyclohydrolase I	Fomitiporia mediterranea, EJD01249	2e-23
JK316864	651*	1	GroES-like protein	Fomitiporia mediterranea, EJC99167	1e-83
JK317012	696	1	alkaline phosphatase	Ophiostoma piceae, EPE02943	1e-37
JK316746	709*	1	related to TAD2-tRNA-specific adenosine deaminase 2	Piriformospora indica, CCA73044	8e-33
PD0470	572	1	secondary thiamine-phosphate synthase enzyme	Cyphellophora europaea, ETN44689	2e-48
Secondary metabolism
JK316648	705*	1	PLP-dependent transferase	Fomitiporia mediterranea, EJD01187	4e-107
JK316553	777*	1	alpha-ketoglutarate-dependent 2,4-dichlorophenoxyacetate dioxygenase, putative	Fomitiporia mediterranea, EJD04752	4e-122
JK316712	732*	1	7alpha-cephem-methoxylase P8 chain related protein	Moniliophthora roreri, ESK94322	7e-67
JK316905	707*	1	thioredoxin-like protein	Fomitiporia mediterranea, EJD07173	6e-50
JK316614	761*	1	5-aminolevulinate synthase	Fomitiporia mediterranea, EJD01061	2e-155
JK316691	669*	1	cysteine proteinase	Fomitiporia mediterranea, EJD00744	4e-97
Protein synthesis
JK316459	777*	1	eukaryotic translation initiation factor 3 subunit 6	Fomitiporia mediterranea, EJC98530	8e-149
JK317033	775	3	nucleic acid binding protein	Fomitiporia mediterranea, EJD00744	1e-60
JK316868	692*	1	eukaryotic translation initiation factor 1-like protein	Moniliophthora roreri, ESK91054	7e-65
JK316488	690	1	eukaryotic translation initiation factor	Postia placenta, XP_002475525	7e-65
JK316964	711	1	eukaryotic translation initiation factor	Postia placenta, XP_002475525	2e-65
JK316672	707*	1	translation initiation factor eIF2 gamma subunit	Fomitiporia mediterranea, EJD05072	1e-123
JK317018	794*	1	ATP-dependent RNA helicase FAL1	Coprinopsis cinerea, XP_001837040	5e-158
JK316593	820*	1	translation initiation factor 3 subunit 3	Fomitiporia mediterranea, EJD03836	5e-98
JK316991	679	1	eukaryotic translation initiation factor 1	Gloeophyllum trabeum, EPQ58180	3e-29
JK316981	661	2	translationally controlled tumour protein	Stereum hirsutum, EIM88467	2e-93
JO317794	1612	9	translation elongation factor 1-alpha	Ceriporiopsis subvermispora, EMD41826	2e-115
JK317043	647	4	eukaryotic translation initiation factor 5a	Trichosporon asahii, EJT48840	5e-79
JK316967	747	2	elongation factor 1 beta/delta chain	Coprinopsis cinerea, XP_001833989	1e-95
JK316460	694*	1	amidase signature enzyme	Fomitiporia mediterranea, EJC99528	6e-105
JK316718	696*	1	tRNA-guanine transglycosylase family protein	Rhizoctonia solani, ELU40831	4e-41
JK316861	734*	1	D-tyrosyl-tRNA deacylase	Fomitopsis pinicola, EPS96852	2e-54
JK316689	635*	1	peptidyl-tRNA hydrolase domain protein	Moniliophthora roreri, ESK95949	2e-41
JK317073	604	2	translationally controlled tumour protein	Stereum hirsutum, EIM88467	6e-94
JK317003	493	1	endoribonuclease L-PSP	Stereum hirsutum, EIM85346	3e-24
JK341456	730	1	translation machinery-associated protein 16	Cryptococcus neoformans , AFR94614	1e-14
JK316603	723*	1	atp :trna-specific trna nucleotidyltransferase	Moniliophthora roreri, ESK93554	3e-47
Protein fate (folding, modification, destination)
JK316464	785	1	vacuolar assembly protein DID2	Laccaria bicolor, XP_001876605	4e-124
JK316631	716*	1	Zn-dependent exopeptidase	Fomitiporia mediterranea, EJD00928	4e-59
JK316975	697	1	vacuolar targeting-like protein	Rhizoctonia solani, EUC53688	1e-70
JK316486	766*	1	26S proteasome regulatory complex, ATPase RPT6	Fomitiporia mediterranea, EJD05459	3e-139
JK316933	754*	1	26S proteasome subunit P45	Fomitiporia mediterranea, EJD05859	6e-150
JK316455	681*	1	acid protease	Fomitiporia mediterranea, EJD05356	1e-37
JK316520	789*	1	farnesyltransferase	Fomitiporia mediterranea, EJC98263	2e-135
JO317764	1092*	2	PCI-domain-containing protein	Fomitiporia mediterranea, EJD03731	2e-171
JO317795	1213*	1	mitochondrial processing peptidase	Fomitiporia mediterranea, EJC98724	2e-179
JK316576	732*	1	cullin-domain-containing protein	Fomitiporia mediterranea, EJC98883	1e-138
JK316600	758*	1	alpha-mannosidase	Fomitiporia mediterranea, EJD01333	8e-90
JK316620	767*	1	DnaJ-domain-containing protein	Fomitiporia mediterranea, EJD08099	1e-116
JK317077	642	3	ubiquitin	Coniophora puteana, EIW79409	6e-88
JK316769	444*	2	ubiquitin-60S ribosomal protein L40 fusion protein	Coprinopsis cinerea, XP_001829580	1e-69
JO317765	767*	2	polyubiquitin	Ganoderma lucidum, AHC00631	2e-166
JK317036	609	3	ubiquitin-conjugating enzyme E2	Coprinopsis cinerea, XP_001832449	2e-101
JK316961	721	1	E2 ubiquitin-conjugating enzyme	Stereum hirsutum, EIM92186	1e-77
JK317075	549	2	ubiquitin-conjugating enzyme-like protein	Fomitiporia mediterranea, EJD07572	3e-72
JK316828	733*	1	ubiquitin-conjugating enzyme-like protein	Fomitiporia mediterranea, EJD06007	2e-98
JK316775	762	1	ubiquitin-conjugating enzyme-like protein	Fomitiporia mediterranea, EJD04450	1e-91
JK317094	629	2	ubiquitin-conjugating enzyme	Trametes versicolor, EIW60834	1e-43
JK316983	596	3	RING/U-box	Stereum hirsutum, EIM87349	3e-66
JK316635	595*	1	chaperonin-containing T-complex zeta subunit Cct6	Fomitiporia mediterranea, EJD03153	5e-104
JK316655	718*	1	20S proteasome subunit	Stereum hirsutum, EIM88530	3e-106
JK316570	722*	1	20S proteasome subunit	Fomitiporia mediterranea, EJD00958	8e-142
JK316751	698*	1	20S proteasome subunit	Trametes versicolor, EIW52821	8e-142
JK316999	659	1	ubiquitin-like protein	Fomitiporia mediterranea, EJD06164	4e-53
JK316827	707*	1	glycosyltransferase family 2 protein	Serpula lacrymans, EGN96925	2e-61
JK316839	674*	1	glycosyltransferase 2	Moniliophthora roreri, ESK96416	4e-60
JK317021	816*	1	N-acetylglucosaminephosphotransferase	Fomitiporia mediterranea, EJC98870	2e-171
JK316850	652*	1	family S53 protease	Fomitiporia mediterranea, EJD00678	9e-89
JK316901	711*	1	aflatoxin-detoxifizyme	Fomitiporia mediterranea, EJD05931	2e-87
JK316684	763*	1	aflatoxin-detoxifizyme	Fomitiporia mediterranea, EJD05931	3e-164
JK316918	683*	1	glycotransferase family 1 protein	Heterobasidion irregulare, ETW80741	9e-72
JK317000	539*	1	glycoside hydrolase family 47 protein	Fomitiporia mediterranea, EJC98796	2e-80
JK316977	657	5	peptidyl-prolyl cis-trans isomerase	Fomitiporia mediterranea, EJC99042	3e-64
JK316528	406*	1	FKBP-like protein	Dichomitus squalens, EJF59799	8e-24
JK317079	637	4	cyclophilin	Fomitiporia mediterranea, EJD05594	1e-95
JK316847	623*	1	peptidyl prolyl cis-trans isomerase	Moniliophthora roreri, ESK91394	6e-43
JK316948	688	1	peptidylprolyl isomerase-like 3	Gloeophyllum trabeum, EPQ52895	5e-92
JK317037	800	3	ORM1 type endoplasmic reticulum protein	Fomitiporia mediterranea, EJD01548	5e-51
JK316978	812	1	class 1 glutamine amidotransferase-like protein	Fomitiporia mediterranea, EJD03266	2e-47
JK317008	765	1	peptidase C12, ubiquitin carbosyl-terminal hydrolase 1	Fomitiporia mediterranea, EJD08534	5e-106
JK316650	730*	1	proteasome 26S subunit	Coprinopsis cinerea, XP_001834409	1e-90
JK316833	691*	1	VID27 cytoplasmic protein	Fomitiporia mediterranea, EJD00993	8e-140
JK316787	705	1	glycosyltransferase	Fomitiporia mediterranea, EJD07257	1e-28
JK316955	674	1	oxoglutarate/iron-dependent oxygenase	Rhodosporidium toruloides, EMS18789	2e-19
JK316884	752*	1	leucyl aminopeptidase	Rhizoctonia solani, EUC67135	7e-70
JK317020	715*	1	proline iminopeptidase	Fomitiporia mediterranea, EJD06531	1e-152
JK316821	547*	1	aspartic proteinase	Fomitiporia mediterranea, EJC99833	1e-45
JK316512	800*	1	aspartic proteinase	Pholiota nameko, BAL02925	9e-86
JK316830	711*	1	vacuolar sorting protein 1	Moniliophthora roreri, ESK94289	2e-66
JO317766	1016	3	metalloprotease	Rhizoctonia solani, CCO34847	2E-86
JO317767	1134	3	metalloprotease	Trametes versicolor, EIW61782	3E-86
JK316804	763*	1	metalloprotease	Fomitiporia mediterranea, EJD02543	3E-81
JK317066	740*	2	metalloprotease	Coprinopsis cinerea, XP_001841558	1E-43
JK317067	767*	2	metalloprotease	Rhizoctonia solani, CCO34847	1e-57
JK316636	769*	1	MSF1-domain-containing protein	Fomitiporia mediterranea, EJD04264	7e-103
JK316604	407*	1	tubulin folding cofactor C-llike protein	Chaetomium thermophilum, XP_006692143	2e-07
JK316612	747*	1	serine carboxypeptidase	Heterobasidion irregulare, ETW74996	1E-63
JK316851	745*	1	glutathione transferase omega-1	Rhodotorula glutinis, EGU13343	7e-14
JO317768	1184*	2	carboxypeptidase cpds	Moniliophthora roreri, ESK93701	3e-179
JK316995	637	1	carboxypeptidase S	Fomitiporia mediterranea, EJD07407	7e-40
JO317781	1107*	2	glutathione S-transferase	Heterobasidion irregulare, ETW87180	2e-81
JK316608	467*	1	endoplasmic oxidoreductin-1	Fomitiporia mediterranea, EJD02770	6e-06
JK316667	799	1	peptidylprolyl isomerase	Exophiala dermatitidis, EHY52476	3e-14
JK317039	797	2	peptidylprolyl isomerase	Puccinia graminis, XP_003333014	6e-49
JK316581	761*	1	ER membrane protein complex subumit Aim27	Schizosaccharomyces pombe, NP_595876	7e-68
JK316898	741*	1	glycoamidase	Coprinopsis cinerea, XP_001833303	4e-52
Energy
JO317769	1174	2	NAD-malate dehydrogenase	Fomitiporia mediterranea, EJD00775	0
JK316609	772*	1	ubiquinol-cytochrome c reductase cytochrome c1 subunit	Rhizoctonia solani, CCM00362	2e-110
JK317095	554	2	epsilon subunit of F1F10-ATP synthase N-terminal comain-containing protein	Fomitiporia mediterranea, EJD02939	4e-88
JK316805	445	1	v-type proton ATPase subunit E	Moniliophthora roreri, ESK87203	2e-15
JK316882	762	1	vacuolar H+ ATPase E1	Fomitiporia mediterranea, EJD07916	1e-105
JK316881	710	1	ATP synthase subunit 5	Fomitiporia mediterranea, EJD04409	8e-79
JO317797	1722	3	ATP synthase F1, beta subunit	Fomitiporia mediterranea, EJD05701	0
JK316578	620	1	ATP synthase D subunit	Fomitiporia mediterranea, EJD01280	7e-100
JK316656	585	1	mitochondrial F1F0 ATP synthase subunit F	Serpula lacrymans, EGN97759	8e-38
JK316618	765*	1	haloalkanoic acid dehalogenase-like protein	Fomitiporia mediterranea, EJD06645	1e-111
JK316653	692	1	iron-sulfur cluster assembly scaffold IscU	Dichomitus squalens, EJF62874	4e-104
JK316470	483	1	cytochrome c oxidase, subunit subunit VIb	Fomitiporia mediterranea, EJD06494	8e-52
JK316579	769*	1	ubiquinol-cytochrome C reductase complex core protein 2 precursor	Agaricus bisporus, EKM67183	4e-73
JK316582	623	1	NdufA11 NADH-dehydrogenase subunit	Agaricus bisporus, XP_006454662	2e-30
JK316594	776*	1	NADH dehydrogenase	Fomitiporia mediterranea, EJD04310	3e-145
JK316669	692	1	NADH dehydrogenase	Fomitiporia mediterranea, EJD03298	4e-89
JK316707	419	1	NUXM, NADH-ubiquinone oxidoreductase subunit	Serpula lacrymans, EGO22191	3e-46
JK316954	683	1	NADH-quinone oxidoreductase	Fomitiporia mediterranea, EJD03363	6e-109
JK316651	646*	1	cysteine proteinase	Fomitiporia mediterranea, EJD05788	5e-68
JK316970	735*	1	fructose-bisphosphate aldolase	Fomitiporia mediterranea, EJD08425	4e-143
JK316795	361*	1	succinate dehydrogenase flavoprotein subunit precursor	Rhizoctonia solani, CCO26295	3e-23
JK316835	436	1	ubiquinol-cytochrome c reductase subunit	Rhizoctonia solani, CCO30561	3e-31
JK316836	664*	1	pyruvate dehydrogenase protein x component, mitochondrial precursor	Coprinopsis cinerea, XP_001833650	6e-74
JK316872	693*	1	pyruvate dehydrogenase E1 beta subunit	Moniliophthora roreri, ESK96092	2e-126
JO317798	867*	1	succinate-CoA ligase	Fomitiporia mediterranea, EJD04313	0
JK316929	704*	1	alpha-ketoacid dehydrogenase kinase	Fomitiporia mediterranea, EJD01237	1e-95
JK316944	630*	1	aconitate hydratase	Coniophora puteana, EIW76909	2e-131
JK316760	715	1	aconitate hydratase	Moniliophthora roreri, ESK97778	2e-37
JK317061	748*	2	mitochondrial NAD-dependent isocitrate dehydrogenase subunit 2 precursor	Laccaria bicolor, XP_001876704	2e-125
JO317799	1181	2	transaldolase	Fomitiporia mediterranea, EJD08467	0
JK317042	786*	2	glucose-6-phosphate isomerase	Fomitiporia mediterranea, EJD05447	2e-153
JO317770	1017*	2	glyceraldehyde-3-phosphate dehydrogenase	Fomitiporia mediterranea, EJD05191	5e-176
JO317800	1103	3	6-phosphogluconate dehydrogenase	Gloeophyllum trabeum, EPQ60902	0
JK316980	288*	1	probable ENO1-enolase 1	Piriformospora indica, CCA76401	1e-13
JK316679	740*	1	enolase	Coniophora puteana, EIW87226	1e-140
JK316719	743*	1	pyruvate decarboxylase	Fomitiporia mediterranea, EJC98857	1e-126
JK316680	746*	1	citrate synthase	Fomitiporia mediterranea, EJD02380	3e-127
JK316676	662*	1	NADH dehydrogenase	Fomitiporia mediterranea, EJC98873	2e-124
JK317096	700*	2	NADH-quinone oxidoreductase	Fomitiporia mediterranea, EJD03363	4e-114
JK316516	768*	1	trans-2-enoyl-CoA reductase	Moniliophthora roreri, ESK91908	9e-73
JK317070	685*	2	oxidoreductase family protein	Punctularia strigosozonata, EIN14628	4e-75
JO317771	1089*	2	glucan phosphorylase	Trametes versicolor, EIW05017	0
JK316503	713*	1	glucoamylase	Trametes versicolor, EIW63814	7e-79
JK317004	380*	1	glycoside hydrolase family 15 (glucoamylase)	Heterobasidion irregulare, ETW81510	4e-40
JK316643	757*	1	glucoamylase	Fomitiporia mediterranea, EJD01169	1e-116
JK316816	722	1	cupredoxin 3A04	Glarea lozoyensis, EPE28807	4e-40
JK316994	577*	1	NADH-ubiquinone oxidoreductase	Rhodosporidium toruloides, EMS24382	2e-20
JK316965	479*	3	phosphoglycerate mutase family protein, putative	Aspergillus clavatus, XP_001273513	7e-32
JK316869	784*	1	mitochondrial carrier	Coniophora puteana, EIW82918	9e-54
Cellular communication/signal transduction
JK316683	731*	1	transmembrane SH3 osmosensor	Heterobasidion irregulare, ETW86656	6e-82
JK316788	212*	1	atypical/PIKK/FRAP protein kinase	Fomitiporia mediterranea, EJD07323	3e-10
JK316469	697*	1	cAMP dependent protein kinase catalytic subunit	Fomitiporia mediterranea, EJD08097	1E-154
JK316489	749*	1	kinase-like protein	Fomitiporia mediterranea, EJD03393	1e-38
JK316496	761*	1	Pkinase-domain-containing protein	Fomitiporia mediterranea, EJD04289	4e-158
JK316799	414*	1	kinase-like protein	Fomitiporia mediterranea, EJD04239	4e-17
JK316738	724*	1	Pkinase-domain-containing protein	Fomitiporia mediterranea, EJD04239	2e-162
JK316914	701*	1	kinase-like protein	Trametes versicolor, EIW54118	5e-43
JK316622	722*	1	kinase-like protein	Fomitiporia mediterranea, EJD06155	2e-162
JK316505	793*	1	protein phosphatase 2A regulatory subunit	Fomitiporia mediterranea, EJD07706	4e-143
JK316542	755*	1	protein phosphatase 2A regulatory subunit	Fomitiporia mediterranea, EJD07706	2e-113
JK316880	694*	1	serine/threonine protein phosphatase 2A	Fomitiporia mediterranea, EJD06536	1e-153
JK316857	699	1	calcium/calmodulin-dependent protein phosphatase	Fomitiporia mediterranea, EJD00986	4e-117
JK316826	741*	1	Ras protein	Fomitiporia mediterranea, EJD04330	2e-85
JK316473	778*	1	kinase-like protein	Fomitiporia mediterranea, EJD00036	2e-24
JK316476	767*	1	endosulphine family protein - and slightly lower matches with cAMP-regulated phosphoprotein family protein Igo1	Stereum hirsutum, EIM85866	6e-47
JK316513	796	1	metallo-dependent phosphatase	Fomitiporia mediterranea, EJD07471	4e-153
JK316563	742*	1	guanine nucleotide binding protein beta subunit 2	Fomitiporia mediterranea, EJD03724	5e-96
JO317801	1160*	6	guanine nucleotide binding protein beta subunit	Fomitiporia mediterranea, EJD02729	0
JK316745	704	1	G-protein gamma subunit	Fomitiporia mediterranea, EJD05687	7e-48
JK316566	679*	1	casein kinase ii beta chain	Moniliophthora roreri, ESK85211	3e-117
JO317802	834	1	Rho GDP-dissociation inhibitor 1	Coprinopsis cinerea, XP_002911229	6e-95
JK316722	597*	1	small GTPase rac1p	Gloeophyllum trabeum, EPQ60728	1e-83
JK316726	770*	1	signal transducer	Fomitiporia mediterranea, EJD02068	7e-86
JK316732	737*	1	RabGAP/TBC	Fomitiporia mediterranea, EJD03108	7e-161
JK316657	665*	1	P-loop containing nucleoside triphosphate hydrolase protein	Fomitiporia mediterranea, EJD05749	5e-105
JK316499	486*	1	tetraspanin Pls1 family	Punctularia strigosozonata, EIN07704	3e-25
JK316715	681*	1	tetraspanin Pls1 family	Fomitiporia mediterranea, EJD02127	9e-57
JK316493	785*	1	diploid state maintenance protein chpA	Coprinopsis cinerea, XP_001833398	2e-47
JK316840	750*	1	cytochrome b5	Fomitiporia mediterranea, EJD01291	6e-140
JK316930	662*	1	regulator of Vps4 activity in the MVB pathway protein	Rhizoctonia solani, EUC57347	2e-24
JK316941	708*	1	COP9 signalosome complex subunit 7	Moniliophthora roreri, ESK86477	2e-84
JK316462	718*	1	tyrosine-protein phosphatase	Rhizoctonia solani, CCO27266	1e-35
JK316937	707*	1	CMGC/MAPK protein kinase	Rhizoctonia solani, ELU43481	2e-53
JK316555	705	1	cupin 2	Arthroderma otae, XP_002844764	3e-34
JK316742	745*	1	cop9 signalosome complex subunit 8	Moniliophthora roreri, ESK94157	2e-24
JK316695	407*	1	engulfment and cell motility ced-12 family protein	Moniliophthora roreri, ESK97805	1e-34
Cellular transport, transport facilities, and transport routes
JK316601	659	1	coatomer protein	Fomitiporia mediterranea, EJD08180	1e-119
JK316461	761	1	ER to Golgi transport-related protein	Cryptococcus gattii, XP_003196078	8e-74
JK316524	740*	1	SURF4-domain-containing protein	Fomitiporia mediterranea, EJD05482	6e-125
JK316666	642	1	cornichon	Fomitiporia mediterranea, EJD08399	6e-68
JK317116	777	2	ER-to-Golgi vesicle protein transport Sft2	Fomitiporia mediterranea, EJD04734	3e-103
JK316518	796*	1	vesicle-mediated transporter	Rhizoctonia solani, ELU42708	1e-87
JK316543	781	1	vesicle transport v-SNARE protein	Fomitiporia mediterranea, EJD04617	9e-92
JK316766	724*	1	importin beta-4	Fomitiporia mediterranea, EJD07206	4e-106
JK317057	712*	2	importin alpha	Fomitiporia mediterranea, EJD03968	1e-131
JK316725	685*	1	ATP-binding cassette (ABC) transporter	Coniophora puteana, EIW85887	3e-73
JK316777	586*	1	abc transporter	Moniliophthora roreri, ESK86895	4e-27
JK316624	680*	1	secretory carrier membrane protein 2	Moniliophthora roreri, ESK94555	5e-79
JK317110	698*	1	oxaloacetate carrier	Fomitiporia mediterranea, EJD03808	1e-125
JK316685	710*	1	aminophospholipid-transporting P-type ATPase	Heterobasidion irregulare, ETW85151	5e-135
JK316536	744	1	ER lumen protein retaining receptor	Fomitiporia mediterranea, EJD08105	4e-131
JO317803	1174	4	mitochondrial carrier protein	Fomitiporia mediterranea, EJD07354	0
JK317019	782*	1	vacuolar transporter chaperone 4	Moniliophthora roreri, ESK94041	3e-46
JK316564	758*	1	plasma membrane proton-e	Fomitiporia mediterranea, EJC97611	1e-29
JK316569	553*	1	ammonium transporter	Fomitiporia mediterranea, EJD05645	2e-64
JK316584	725*	1	MFS general substrate transporter	Auricularia delicata, EJD49650	1e-44
JK317054	757*	2	ZIP-like iron-zinc transporter	Fomitiporia mediterranea, EJD07290	1e-77
JK316814	667*	1	Mg transporter	Punctularia strigosozonata, EIN07878	1e-24
JK316865	749*	1	phospholipid-translocating ATPase	Fomitiporia mediterranea, EJD08500	1e-68
JK316890	742	1	formate/nitrite transporter	Fomitiporia mediterranea, EJD03386	2e-130
JK316500	596*	1	amino acid transporter	Serpula lacrymans, EGO25072	5e-49
JK316917	755*	1	oligopeptide transporter	Rhizoctonia solani, CCO31526	3e-99
JK316761	466*	1	urea transporter	Fomitiporia mediterranea, EJD07865	3e-28
JK316708	759	1	amino acid transporter	Fomitiporia mediterranea, EJC99705	1e-44
JK316619	752*	1	chaps-domain-containing protein	Fomitiporia mediterranea, EJD05520	2e-144
JK316465	665*	1	polyA+ RNA export protein	Fomitiporia pinicola, EPT01716	5e-73
JK316682	680*	1	clathrin heavy chain	Fomitiporia mediterranea, EJD07554	1e-140
JK317010	708*	1	oligopeptide transporter	Fomitiporia mediterranea, EJD08596	3e-145
JK316632	545*	1	GDP-fucose transporter	Heterobasidion irregulare, ETW77247	2e-71
JK317114	732*	2	phosphatidylinositol transporter	Heterobasidion irregulare, ETW79032	6e-92
JK316709	744*	1	chitin synthase export chaperone	Moniliophthora roreri, ESK87020	8e-34
JK317032	796*	4	ran/spi1 binding protein	Coprinopsis cinerea, XP_001836897	6e-47
JK316595	764*	1	ran GTPase activator	Fomitiporia mediterranea, EJD03658	3e-119
JK316568	750*	1	ras GTPase activator	Moniliophthora roreri, ESK94110	1e-24
JK316785	695	1	ras-domain-containg protein	Fomitiporia mediterranea, EJD00362	5e-127
JK316477	667	1	GTP-binding protein sar1	Dichomitus squalens, EJF66080	1e-127
JK316894	750	1	GTP-binding protein RAB5	Gloeophyllum trabeum, EPQ60125	1e-111
JO317772	1512*	4	rab GTPase activator	Fomitiporia mediterranea, EJD03818	0
JO317804	903	4	GTP-binding nuclear protein spi1	Gloeophyllum trabeum, EPQ58322	7e-144
JK317064	759	2	GTP-binding protein ypt1	Punctularia strigosozonata, EIN07739	4e-108
JK316912	796	1	GTP binding protein	Fomitiporia mediterranea, EJD02261	9e-138
JK316617	780*	1	vacuolar ATP synthase	Fomitiporia mediterranea, EJD06869	1e-177
JK316752	715	1	vacuolar ATP synthase proteolipid subunit	Fomitiporia mediterranea, EJD02824	2e-114
JK316842	668*	1	V=type ATPase	Fomitiporia mediterranea, EJD02074	2e-155
JO317773	897*	2	plasma membrane proton-e	Fomitiporia mediterranea, EJC97611	5e-179
JK316662	734*	1	mitochondrial carrier protein	Fomitiporia mediterranea, EJD01116	3e-109
JK317030	755	2	phosphatidylglycerol/phosphatidylinositol transfer protein	Piriformospora indica, CCA74493	3e-54
JK316557	520*	1	ATP-dependent permease	Coprinopsis cinerea, XP_001838515	1e-39
JK316484	797*	1	vacuolar ATP synthase subunit d	Fomitiporia mediterranea, EJC97890	2e-179
JK316497	731	1	vacuolar ATP synthase subunit d	Heterobasidion irregulare, ETW86079	2e-140
JK316734	684*	1	voltage-dependent ion-selective channel	Fomitiporia mediterranea, EJC97826	2e-118
JK316956	666*	1	dynamin protein dnm1	Fomitiporia mediterranea, EJC99989	3e-89
JK316573	710*	1	rheb small monomeric GTPase	Moniliophthora roreri, ESK97612	8e-14
JK316879	666*	1	Ran-binding protein 10 (RBP10) 3G03 NUClear transport 8.01	Rhizoctonia solani, ELU41485	3e-36
JK316755	748	1	SNARE protein syntaxin 18/UFE1	Rhizoctonia solani, ELU45735	7e-24
JK316670	425*	1	general substrate transporter	Coniophora puteana, EIW83368	3e-06
JK316945	496*	1	general substrate transporter	Laccaria bicolor, EJD03878	5e-05
JK316642	679	1	Ctr copper transporter	Rhizoctonia solani, EUC53837	1e-25
JK316494	545	1	mRNA export	Moniliophthora roreri, ESK97433	2e-12
JK316862	697*	1	transport-associated late exocytosis protein	Rhizoctonia solani, EUC55731	4e-26
JK316846	749*	1	amino acid transporter	Coprinopsis cinerea, XP_001828879	3e-11
Cell cycle and DNA processing
JK316523	737*	1	cell division control/GTP binding protein	Fomitiporia mediterranea, EJD03982	2e-136
JK316634	727*	1	ras GEF	Fomitiporia mediterranea, EJC97980	7e-141
JK316628	727*	1	meiotic sister-chromatid recombination aldehyde dehydrogenase	Fomitiporia mediterranea, EJD03805	1e-137
JK316987	772	1	nuclear movement protein nudC	Fomitiporia mediterranea, EJD04076	5e-96
JK317013	792*	1	DNA replication licensing factor cdc19	Moniliophthora roreri, ESK97161	2e-168
JK316817	660*	1	mitochondrial carrier	Fomitiporia mediterranea, EJD04056	3e-111
JK316661	498*	1	UV excision repair protein Rad23	Fomitiporia mediterranea, EJD03021	1e-35
JK316537	753*	1	epsilon DNA polymerase	Trametes versicolor, EIW62011	3e-54
JK316935	750*	1	DNA-directed DNA polymerase	Coprinopsis cinerea, XP_001833679	8e-41
JK316688	755*	1	sister chromatid cohesion protein DCC1	Rhizoctonia solani, EUC64121	2e-40
JK316502	543*	1	nuclear protein Qri2/Nse4, putative	Aspergillus flavus, XP_002383861	9e-20
Biogenesis of cellular components
JK317034	784*	3	glycosyltransferase family 2 protein	Moniliophthora roreri, ESK91796	1e-47
JK317007	532*	1	1,3-beta-glucan synthase	Fomitiporia mediterranea, EJD05928	2e-32
JO317805	1292	1	GDP-mannose 4,6-dehydratase	Fomitiporia mediterranea, EJD02055	0
JO317818	941*	1	B-(1-6) glucan synthase	Moniliophthora roreri, ESK95894	2e-35
JK316472	485*	1	B-(1-6) glucan synthase	Moniliophthora roreri, ESK95894	3e-17
JK316849	698*	1	nucleosome assembly protein	Trametes versicolor, EIW65365	3e-75
JK317115	768*	2	histone H1	Moniliophthora roreri, ESK93035	1e-37
JO317774	799	2	histone H3	Laccaria bicolor, XP_001877151	1e-62
JK316535	685*	1	histone 3	Schizophyllum commune, XP_003037143	2e-79
JK317084	475	2	histone H4	Coprinopsis cinerea, XP_001831685	4e-48
JK317006	626	1	histone H2A	Fomitiporia mediterranea, EJD07411	1e-48
JK316613	605	1	histone-fold-containing protein	Fomitiporia mediterranea, EJC99257	1e-58
JK316781	659*	1	histone acetyltransferase	Trichosporon asahii, EKD02633	6e-64
JK317050	722	3	actin cross-linking	Fomitiporia mediterranea, EJC97825	3e-36
JO317775	844*	3	beta-tubulin	Schizophyllum commune, P30668	3e-130
JK317069	763*	2	alpha tubulin	Fomitiporia mediterranea, EJD01136	5e-144
JO317776	694*	2	actin 1	Auricularia delicata, EJD35981	3e-166
JK316585	788*	1	actin-related protein ARPC2	Fomitiporia mediterranea, EJD02805	2e-157
JK316501	784*	1	TMS membrane protein/tumor differentially expressed protein	Fomitiporia mediterranea, EJD06716	9e-158
JK316824	742*	1	phosphatidylserine synthase	Fomitiporia mediterranea, EJC98958	1e-77
JK316660	727*	1	mannoprotein	Coprinopsis cinerea, XP_001838460	6e-62
JK316887	711*	1	ankyrin	Fomitiporia mediterranea, EJD01422	1e-132
JK316714	680	1	ankyrin	Fomitiporia mediterranea, EJD03556	8e-55
Transcription
JK316466	753	1	glycine-rich RNA binding protein	Aspergillus oryzae, XP_001820925	2e-34
JK316468	789*	1	ATP dependent RNA helicase	Fomitiporia mediterranea, EJD04254	1e-150
JK316588	707*	1	ATP-dependent RNA helicase	Coprinopsis cinerea, XP_001836493	4e-61
JK316819	671*	1	ATP-dependent RNA helicase Dbp5	Coprinopsis cinerea, XP_001836494	6e-62
JK316478	719	1	mediator of RNA polymerase II transcription subunit 10	Moniliophthora roreri, ESK83379	2e-34
JK316511	614*	1	scavenger mRNA decapping enzyme	Dichomius squalens, EJF56971	1e-54
JK316558	644	1	DNA-directed RNA polymerase II	Moniliophthora roreri, ESK87978	1e-63
JK317091	732	3	transcription elongation factor 1	Moniliophthora roreri, ESK97001	1e-38
JK316571	850*	1	TATA-binding	Ganoderma lucidum, AHC00622	3e-62
JK316863	449*	1	transcription initiation factor IID subunit 10	Fomitiporia mediterranea, EJD07389	4e-39
JK316947	680*	1	transcription initiation factor IIE, beta subunit	Fomitiporia mediterranea, EJD04949	2e-101
JK316577	733*	1	SNF2 family ATP-dependent chromatin-remodeling factor snf21	Fomitiporia mediterranea, EJD04470	3e-83
JK316607	712*	1	CID (CD-interacting domain) domain protein, putative	Rhizoctonia solani, CCO27645	4e-35
JK316747	499*	1	cleavage and polyadenylation specific factor 5	Fomitiporia mediterranea, EJD00363	1e-102
JK316767	725*	1	DHS-like NAD/FAD-binding domain-containing protein	Fomitiporia mediterranea, EJD03660	2e-87
JK316895	655*	1	mRNA polyadenylation-like protein, putative	Rhizoctonia solani, EUC60850	3e-23
JK316665	748*	1	transcription regulator	Fomitiporia mediterranea, EJD02826	2e-135
JK316673	561*	1	spliceosome complex protein	Fomitiporia mediterranea, EJD05741	1e-62
JK316703	421*	1	DNA-directed RNA polymerase III complex large subunit Rpc1	Punctularia strigosozonata, EIN10167	5e-54
JK316974	777	1	DNA-directed RNA polymerase I	Punctularia strigosozonata, EIN03698	2e-127
JK317051	652	2	zf-U1-domain-containing protein	Auricularia delicata, EJD36557	5e-35
JK316838	781*	1	elongator complex protein 4-like	Moniliophthora roreri, ESK98393	1e-32
JK316888	736	1	fungal specific transcription factor domain protein	Rhizoctonia solani, EUC66341	2e-08
JK316892	712*	1	zinc finger 622-like protein	Moniliophthora roreri, ESK92937	1e-86
JK316915	741*	1	ribonuclease H-like protein	Trametes versicolor, EIW61985	1e-45
JK316940	561	1	small nuclear ribonucleoprotein	Fomitiporia mediterranea, EJC98200	8e-47
JK316698	564	1	small nuclear ribonucleoprotein	Stereum hirsutum, EIM92431	2e-41
JK317025	686*	1	zinc phosphodiesterase ELAC protein 1-like	Xiphophorus maculatus, XP_005795090	4e-11
JK316675	566	1	pre-mRNA branch site protein p14	Fomitiporia mediterranea, EJD01571	4e-53
JK341455	677*	1	cleavage and polyadenylation specificity factor	Fomitiporia mediterranea, EJD01140	3e-97
JK316886	733*	1	tRNA isopentenyltransferase	Fomitiporia mediterranea, EJD02072	2e-100
JK316908	700*	1	SNF2 family DNA-dependent ATPase	Laccaria bicolor, XP_001889872	3e-58
JK316541	739*	1	U3 small nucleolar RNA-associated protein 21	Cryptococcus neoformans, AFR94985	2e-75
JK316647	647*	1	proliferation-associated protein 1	Fomitiporia mediterranea, EJD06447	4e-93
JK316644	707*	1	C-terminal domain kinase I (CTDK-I) gamma subunit	Rhizoctonia solani, EUC57523	2e-58
JK316939	743*	1	LAG1-DNAbind-domain-containing protein	Fomitiporia mediterranea, EJD02876	6e-97
JK316467	763*	1	RNA polymerase II subunit A C-terminal domain phosphatase SSU72	Wallemia ichthyophaga, EOR04864	1e-40
Cell fate
JK316885	706*	1	peptidase C14 of caspase	Fomitiporia mediterranea, EJC99274	5e-60
JK316903	706*	1	autophagy protein	Moniliophthora roreri, ESK98415	9E--116
JK316479	593*	1	autophagy protein	Cucumis sativus, XP_004152407	1e-25
JK316531	648	1	autophagy-related protein 8 precursor	Stereum hirsutum, EIM90464	5e-67
Cell type differentiation
JK317027	638	14	hydrophobin	Moniliophthora roreri, ESK92236	1e-29
JK317028	632	15	hydrophobin	Moniliophthora roreri, ESK92236	2e-29
JK317085	556	4	hydrophobin	Fomitiporia mediterranea, EJD03535	2e-22
JK316997	567	1	hydrophobin-251	Fomitiporia mediterranea, EJD00400	4e-19
JK316976	652	3	hydrophobin	Punctularia strigosozonata, EIN05963	4e-16
JK316858	715	1	hydrophobin 2	Fomitiporia mediterranea, EJD00318	2e-06
Transposable elements, viral and plasmid proteins
JK316687	798*	1	putative gag-pol polyprotein	Solanum demissum, AAT38758	3e-23
JK316825	748*	1	transposase family Tnp2 protein	Rhizoctonia solani, EUC60787	5e-15
Interaction with the environment
JK317062	703	4	glycolipid transfer protein	Punctularia strigosozonata, EIN11532	9e-70
Unclassified/function unknown
JK316958	418	4	DNA-binding helix-turn-helix protein	Rhizoctonia solani, EUC56661	5e-14
JK316690	706*	1	WD40 repeat-like protein	Fomitiporia mediterranea, EJD01581	3e-74
JK316727	744	1	hypothetical protein	Fomitiporia mediterranea, EJD03730	4e-72
JK316456	717	1	hypothetical protein	Fomitiporia mediterranea, EJD03568	4e-70
JK317031	741*	5	hypothetical protein	Auricularia delicata, EJD35586	2e-38
JK317047	740*	2	hypothetical protein	Fomitiporia mediterranea, EJC98236	2e-62
JK316481	743*	1	hypothetical protein	Fomitiporia mediterranea, EJD01203	1e-70
JK316498	729*	1	hypothetical protein	Fomitiporia mediterranea, EJD02715	5e-33
JK316549	751*	1	hypothetical protein	Fomitiporia mediterranea, EJD02932	1e-47
JK316506	786	1	hypothetical protein	Gloeophyllum trabeum, EPQ53605	5e-45
JK316586	807	1	hypothetical protein	Gloeophyllum trabeum, EPQ53605	3e-44
JK316509	763	1	hypothetical protein	Fomitiporia mediterranea, EJD00865	6e-14
JK316514	369	1	hypothetical protein	Fomitiporia mediterranea, EJD01839	2e-22
JK316515	568	1	hypothetical protein	Fomitiporia mediterranea, EJD01519	9e-38
JK316517	659*	1	hypothetical protein	Fomitiporia mediterranea, EJD04453	9e-24
JK316522	529	1	hypothetical protein	Moniliophthora roreri, ESK95585	2e-06
JK316527	722*	1	hypothetical protein	Fomitiporia mediterranea, EJC97936	2e-29
JK316530	695*	1	hypothetical protein	Fomitiporia mediterranea, EJD03234	6e-53
JK316546	774	1	developmentally regulated MAPK-interacting protein	Colletotrichum graminicola, EFQ25969	2e-06
JK316551	773*	1	hypothetical protein	Fibroporia radiculosa, CCM06400	7e-35
JK317083	749	2	beta-flanking protein	Lentinula edodes, AEN14452	9e-35
JK316572	777*	1	hypothetical protein	Heterobasidion irregulare, ETW85499	8e-16
JK316574	701	1	hypothetical protein	Fomitiporia mediterranea, EJD06686	2e-46
JK316552	821*	1	hypothetical protein	Fomitiporia mediterranea, EJC99656	1e-44
JK316587	726*	1	LCCL domain-containing protein	Fomitiporia mediterranea, EJD04064	8e-82
JK316591	765*	1	hypothetical protein	Fomitiporia mediterranea, EJD07448	1e-37
JK316596	805*	1	hypothetical protein	Fomitiporia mediterranea, EJD05465	1e-38
JK316602	433	1	hypothetical protein	Fomitopsis pinicola, EPS99403	3e-19
JK317123	698	2	similar to UPF0664 stress-induced protein C29B12.11c	Pyronema omphalodes, CCX10571	6e-10
JK316610	781*	1	hypothetical protein	Coniophora puteana, EIW74326	1e-32
JK316615	796	1	hypothetical protein	Fomitiporia mediterranea, EJD05894	3e-24
JK316616	732*	1	macrofage activating glycoprotein	Hemileia vastatrix, AGT80110	4e-29
JK317002	395	1	DUF427-domain-containing protein	Fomitiporia mediterranea, EJC97987	2e-38
JK316630	495*	1	hypothetical protein	Fomitiporia mediterranea, EJD01046	1e-34
JK316654	718*	1	hypothetical protein	Fomitiporia mediterranea, EJD06865	7e-30
JK316649	714*	1	RWD domain-containing protein	Dichomitus squalens, EJF65766	2e-73
JK316739	720*	1	cytoplasm protein	Coniophora puteana, EIW81558	5e-92
JK316806	743*	1	DUF647 domain protein	Fomitiporia mediterranea, EJD02652	9e-89
JK316784	755*	1	DUF1771 domain protein	Punctularia strigosozonata, EIN09822	1e-14
JK316702	641*	1	HPP family protein	Stereum hirsutum, EIM87986	4e-75
JK316668	725	1	hypothetical protein	Fomitiporia mediterranea, EJD06621	5e-51
JK317059	770*	2	GYF domain protein	Moniliophthora roreri, ESK95546	1e-38
JK316692	704	1	hypothetical protein	Fomitiporia mediterranea, EJC97817	3e-83
JK316697	725*	1	hypothetical protein	Fomitiporia mediterranea, EJD04783	1e-33
JK316590	747*	1	hypothetical protein	Fomitiporia mediterranea, EJC99788	5e-34
JK316700	706*	1	hypothetical protein	Dichomitus squalens, EJF63657	3e-42
JK316701	640*	1	hypothetical protein	Fomitiporia mediterranea, EJD00982	1e-98
JK316705	634*	1	hypothetical protein	Fomitiporia mediterranea, EJD04006	2e-88
JK316713	756*	1	hypothetical protein	Fomitiporia mediterranea, EJD05793	9e-42
JK316750	676*	1	hypothetical protein	Fomitiporia mediterranea, EJD01341	5e-70
JK316765	707*	1	WaaY domain protein, putative	Rhizoctonia solani, EUC55543	6e-20
JK316754	700*	1	DUF1479-domain-containing protein	Fomitiporia mediterranea, EJD02243	8e-99
JK316771	602	1	hypothetical protein	Fomitiporia mediterranea, EJC99362	9e-81
JK316790	703*	1	hypothetical protein	Fomitiporia mediterranea, EJD04260	8e-89
JK316797	624	1	hypothetical protein	Fomitiporia mediterranea, EJD02490	2e-47
JK316798	671*	1	hypothetical protein	Fomitiporia mediterranea, EJC98688	7e-79
JK316803	702*	1	hypothetical protein	Fomitiporia mediterranea, EJD06307	7e-65
JK316807	697*	1	hypothetical protein	Fomitiporia mediterranea, EJD02914	3e-10
JO317777	1383	2	hypothetical protein	Fomitiporia mediterranea, EJD04319	0
JK316834	680*	1	hypothetical protein	Fomitiporia mediterranea, EJD01251	4e-118
JO317778	1363	2	hypothetical protein	Fomitiporia mediterranea, EJC99656	1e-48
JK316852	769	1	hypothetical protein	Fomitiporia mediterranea, EJD01292	1e-98
JK316854	785	1	hypothetical protein	Fomitiporia mediterranea, EJC97928	9e-39
JK316856	765*	1	UBC domain protein	Rhizoctonia solani, EUC64772	4e-50
JK316984	630	1	hypothetical protein	Fomitiporia mediterranea, EJD04072	1e-48
JK316875	716*	1	hypothetical protein	Agaricus bisporus, XP_00640411	1e-09
JK316883	737	1	hypothetical protein	Fomitiporia mediterranea, EJD05309	3e-88
JK316906	705*	1	hypothetical protein	Fomitiporia mediterranea, EJD05887	4e-98
JK316910	793*	1	SUR7/PalI family protein	Rhizoctonia solani, EUC67188	2e-53
JK316928	736*	1	hypothetical protein	Postia placenta, XP_002473843	5e-29
JK316936	660	1	hypothetical protein	Gloeophyllum trabeum, EPQ59246	3e-43
JK316815	631*	1	hypothetical protein	Fomitiporia mediterranea, EJD03057	1e-10
JK316952	663*	1	hypothetical protein	Fomitiporia mediterranea, EJD02613	3e-66
JK317017	760	1	hypothetical protein	Dichomius squalens, EJF66697	7e-42
JO317779	817*	2	DHHC zinc finger membrane protein	Fomitiporia mediterranea, EJC98527	2e-101
JK316773	492*	1	hypothetical protein	Fomitiporia mediterranea, EJC97639	2e-18
JK316820	714	1	hypothetical protein	Coprinopsis cinerea, XP_001831703	1e-57
JO317780	1023*	2	endoplasmic reticulum protein	Moniliophthora roreri, ESK98448	4e-89
JK316877	765*	1	zf-C3HC-domain-containing protein	Fomitiporia mediterranea, EJD06936	4e-78
JK316659	734*	1	hypothetical protein	Fomitiporia pinicola EPT02430	2e-12
JK316507	502	1	hypothetical protein	Fomitiporia mediterranea, EJD07607	6e-17
JK316874	661*	1	SGS-domain-containing protein	Fomitiporia mediterranea, EJD04110	1e-47
JK316911	659	1	hypothetical protein	Dichomitus squalens, EJF66947	6e-78
JK316748	728	1	hypothetical protein	Schizophyllum commune, XP_003036827	1e-24
JO317796	1251*	1	hypothetical protein	Fomitiporia mediterranea, EJD07972	1e-94
JK316859	737*	1	hypothetical protein	Fomitiporia mediterranea, EJD06420	3e-103
JK317024	599*	1	hypothetical protein	Fomitiporia mediterranea, EJD04319	1e-78
JK316811	585*	1	hypothetical protein	Fomitiporia mediterranea, EJD05860	1e-66
JK317023	788*	1	hypothetical protein	Fomitiporia mediterranea, EJD05860	2e-123
JK316866	706*	1	hypothetical protein	Fomitiporia mediterranea, EJC99017	1e-30
JK316919	714*	1	hypothetical protein	Fomitiporia mediterranea, EJD03264	2e-100
JK316457	549	1	rba2 protein	Moniliophthora roreri, ESK91692	3e-21
JK316621	615	1	nucleus protein	Moniliophthora roreri, ESK96846	1e-27
JK316597	735*	1	WD-40 repeat-containing protein	Fomitiporia mediterranea, EJD06963	2e-70
JK316728	696*	1	G protein coupled glucose receptor regulating Gpa2 protein	Rhizoctonia solani, EUC64214	4e-55
JK317044	741	4	putative chitin binding protein	Eutypa lata, EMR67698	3e-57
JK316730	700	1	chitin binding protein	Grosmannia clavigera, EFX05046	1e-55
JK316841	753	1	putative chitin binding protein	Eutypa lata, EMR67698	4e-43
JK316920	740	1	putative chitin binding protein	Eutypa lata, EMR67698	2e-58
JK316907	786*	1	hypothetical protein	Fomitiporia mediterranea, EJD01763	6e-18
JK316611	536*	1	hypothetical protein	Fomitiporia mediterranea, EJC99377	6e-30
JK316592	783	1	hypothetical protein	Fomitiporia mediterranea, EJD00462	1e-62
JK316741	775	1	hypothetical protein	Fomitiporia mediterranea, EJD00474	4e-112
JK316963	703	7	hypothetical protein	Fomitiporia mediterranea, EJC98024	5e-47
JK316554	798	1	hypothetical protein	Fomitiporia mediterranea, EJC98024	2e-60
JK316471	462*	1	hypothetical protein	Fomitiporia mediterranea, EJC99668	6e-12
JK316490	751*	1	hypothetical protein	Fomitiporia mediterranea, EJC99807	2e-16
JK317029	738	6	hypothetical protein	Fomitiporia mediterranea, EJD07754	7e-21
JK317076	748	2	hypothetical protein	Fomitiporia mediterranea, EJC98024	1e-47
JK316556	789*	1	hypothetical protein	Fomitiporia mediterranea, EJD07305	6e-17
JK3167199	699*	1	hypothetical protein	Fomitiporia mediterranea, EJC99698	3e-18
JK316717	788	1	Hypothetical protein	Fomitiporia mediterranea, EJD07965	7e-19
JK316740	764*	1	hypothetical protein	Fomitiporia mediterranea, EJD08217	3e-39
JK316749	706*	1	WD40 repeat-like protein	Fomitiporia mediterranea, EJD07930	8e-20
JK316774	726*	1	hypothetical protein	Fomitiporia mediterranea, EJD01248	0.58
JK316792	706	1	hypothetical protein	Fomitiporia mediterranea, EJD07213	4e-79
JK316938	704	1	hypothetical protein	Fomitiporia mediterranea, EJD00442	2e-10
JK316942	708*	1	hypothetical protein	Fomitiporia mediterranea, EJC99698	1e-21
JK316627	622*	1	hypothetical protein	Ceriporiopsis subvermispora, EMD33607	1e-10
JK316641	702*	1	hypothetical protein	Fomitiporia mediterranea, EJC99975	2e-20
JK316848	705*	1	hypothetical protein	Fomitiporia mediterranea, EJC99698	2e-19
JK316567	748	1	TPR-like protein	Fomitiporia mediterranea, EJD07125	2e-12
JO317788	918*	3	hypothetical protein	Heterobasidion irregulare, ETW75325	2e-08
JK317097	789	2	hypothetical protein	Fomitiporia mediterranea, EJD01284	4e-10
JK316735	668	1	hypothetical protein	Fomitiporia mediterranea, EJD08217	3e-39
No significant matches
JK317041	823**	3	No good match
JK317105	774**	1	No good match
JK317109	687**	1	No match at all
JK317086	678**	2	No match at all
JK316482	520**	1	No good match
JK316483	342**	1	No match at all
JK316492	312**	1	No good match
JK317071	777**	3	No match at all
JK317106	527**	1	No good match
JK316495	750**	1	No good match
JK316525	611**	1	No match at all
JK316526	333**	1	No match at all
JK316533	816**	1	No good match
JK317046	589**	21	No match at all
JK316538	320**	1	No good match
JK316539	781**	1	No good match
JK316540	434**	1	No match at all
JK317107	567**	1	No good match
JK316548	771**	1	No good match
JK316562	686**	1	No good match
JK316565	625**	1	No good match
JK316580	435**	1	No good match
JK316583	741**	1	No good match
JK316589	316**	1	No match at all
JK316623	407**	1	No good match
JK316626	584**	1	No good match
JK316629	387**	1	No good match
JK317108	626**	1	No good match
JK316637	685**	1	No good match
JK316645	387**	1	No good match
JK316663	544**	1	No good match
JK316696	739**	1	No match at all
JK316704	666*	1	No good match
JK316710	733**	1	No good match
JK316720	706**	1	No good match
JK316721	729**	1	No good match
JK316723	333**	1	No good match
JK316756	480**	1	No match at all
JK316763	653**	1	No good match
JK316770	713**	1	No good match
JK316778	392**	1	No good match
JK316789	395**	1	No good match
JK316796	329**	1	No good match
JK316801	448**	1	No good match
JK316802	708**	1	No good match
JK316812	369**	1	No match at all
JK316813	536**	1	No match at all
JK316818	493**	1	No good match
JK316822	692**	1	No good match
JK316823	506**	1	No good match
JK316829	345**	1	No match at all
JK316832	694**	1	No good match
JO317782	807**	2	No match at all
JK316831	673**	1	No good match
JK316837	655**	1	No good match
JK316844	624**	1	No match at all
JK316845	749**	1	No match at all
JK316853	620**	1	No good match
JK316860	633**	1	No match at all
JK316873	731**	1	No good match
JK316889	778**	1	No good match
JK316891	707**	1	No match at all
JK316893	720**	1	No good match
JK316899	391**	1	No match at all
JK316902	359**	1	No good match
JK316904	362**	1	No good match
JK316916	692**	1	No match at all
JK316921	711**	1	No match at all
JK316922	706**	1	No good match
JK316923	603**	1	No good match
JK316934	334**	1	No good match
JK317081	409**	3	No match at all
JK317022	545**	1	No match at all
JK317026	544**	1	No match at all
Ribosomal proteins
JO317806	886	7	60S ribosomal protein L6	Postia placenta, XP_002470112	9e-122
JK317058	646	3	60S ribosomal protein L21	Serpula lacrymans, EGN93742	3e-87
JK316973	403	1	60S ribosomal protein L29	Laccaria bicolor, XP_001884256	2e-20
JK316962	744	4	60S ribosomal protein L1	Schizophyllum commune, XP_003034877	5e-130
JK316550	712*	1	60S ribosomal protein L20	Moniliophthora roreri, ESK92142	2e-73
JK317001	568	1	60S ribosomal protein L28e	Punctularia strigosozonata, EIN14297	5e-37
JK316985	569	1	60S ribosomal protein L35	Trametes versicolor, EIW61938	2e-70
JO317807 1102	1102	1	L30e-like protein	Fomitiporia mediterranea, EJD05829	2e-138
JK316658	618	1	60S ribosomal protein L31e	Fomitiporia mediterranea, EJD01851	4e-79
JK317048	678*	2	60S ribosomal protein L3	Dichomitus squalens, EJF61289	6e-146
JK316671	591	1	60s ribosomal protein L34-b	Fomitiporia mediterranea, EJD01852	2e-61
JK317005	552*	1	60S ribosomal protein L28	Coprinopsis cinerea, XP_001832234	2e-83
JK316693	447	1	ribosomal protein 60S	Fomitiporia mediterranea, EJD07624	5e-26
JK316988	586	3	60S ribosomal protein L27	Coprinopsis cinerea, XP_001837953	4e-81
JK316706	433	1	60S ribosomal protein L35	Postia placenta, XP_002473563	5e-64
JK317049	720	3	60S ribosomal protein L19	Fomitiporia mediterranea, EJD04241	3e-115
JK316959	543	1	60S ribosomal protein L32e	Fomitiporia mediterranea, EJD03937	4e-77
JK316783	704	1	putative mitochondrial 54S ribosomal protein MNP1	Laccaria bicolor, XP_001887039	2e-53
JO317808	948	1	60S ribosomal protein L2	Fomitiporia mediterranea, EJD00841	3e-173
JK316972	613	1	60S ribosomal protein L12	Fomitiporia mediterranea, EJD02732	3e-95
JK316992	490	3	60S ribosomal protein L44	Serpula lacrymans, EGO30082	6e-62
JK317122	743	3	ribosomal protein L6	Fomitiporia mediterranea, EJD01224	6e-120
JK316998	470	1	60S ribosomal protein L36e	Fomitiporia mediterranea, EJD01111	6e-39
JK316606	332*	1	60S ribosomal protein L13a	Stereum hirsutum, EIM92647	3e-13
JK316989	677	1	ribosomal protein S16	Gloeophyllum trabeum, EPQ60596	4e-30
JK316971	438	6	40S ribosomal protein S25	Postia placenta, XP_002470359	3e-23
JK316504	622	1	mitochondrial ribosomal protein S18	Postia placenta, XP_002470102	4e-18
JK317080	739*	2	40S ribosomal protein S2	Fomitiporia mediterranea, EJD03001	5e-129
JK316986	519	1	40S ribosomal protein S20	Coniophora puteana, EIW84125	3e-77
JK316982	579	4	ribosomal protein S9	Fomitiporia mediterranea, EJD04080	8e-79
JK317063	622	3	40S ribosomal protein S26e	Punctularia strigosozonata, EIN08940	1e-45
JK317038	732*	2	40S ribosomal protein S4	Laccaria bicolor, XP_001874596	3e-152
JK317088	636	2	ribosomal protein S13	Coniophora puteana, EIW82945	5e-94
JK316633	581	1	40S ribosomal protein S22	Coprinopsis cinerea, XP_001841326	2e-83
JK317072	574	2	ribosomal protein S12/S23	Auricularia delicata, EJD52790	3e-97
JK316966	553	4	40S ribosomal protein S17	Coprinopsis cinerea, XP_001841325	5e-76
JK317087	599	2	40S ribosomal protein S24	Moniliophthora roreri, ESK88890	4e-63
JK317065	721	3	40S ribosomal protein S9	Fomitiporia mediterranea, EJD03529	9e-111
JK317060	604	5	40S ribosomal protein S15	Laccaria bicolor, XP_001874653	7e-99
JK316960	602	7	40S ribosomal protein S22	Coprinopsis cinerea, XP_001841326	2e-83
JK317078	554	2	40S ribosomal protein S12	Punctularia strigosozonata, EIN11012	1e-90
JK316800	348	1	40S ribosomal protein S29	Laccaria bicolor, XP_001873908	3e-32
JK317068	730	2	40S ribosomal protein S5-1	Fomitiporia mediterranea, EJD03230	5e-140
JO317809	888	3	40S ribosomal protein S1	Gloeophyllum trabeum, EPQ59292	5e-161
JK316855	778	1	40S ribosomal protein S6e	Fomitiporia mediterranea, EJC99152	2e-120
JK316969	549	1	60S ribosomal protein L22	Moniliophthora roreri, ESK94031	2e-49
JK316957	637	2	40S ribosomal protein S11	Rhizoctonia solani, EUC65312	2e-92
JK316996	591	1	40S ribosomal protein S13	Laccaria bicolor, XP_001885801	2e-97
JK317016	556	1	40S ribosomal protein S12	Punctularia strigosozonata, EIN11012	1e-90
JK316716	662	1	ribosomal protein L24	Fomitiporia mediterranea, EJD02408	7e-76
JK316575	639*	1	60S ribosomal protein L4/L1/L2	Fomitiporia mediterranea, EJD07080	4e-27
JK316677	691*	1	60S acidic ribosomal protein P0	Moniliophthora roreri, ESK98260	2e-110
JK316737	410	1	40S ribosomal protein S21	Fomitiporia mediterranea, EJD02365	2e-50
JK316968	488	1	40S ribosomal protein S30	Auricularia delicata, EJD46089	9e-27
JK316951	689	1	ribosomal protein S5 domain 2-like protein	Fomitiporia mediterranea, EJD02862	2e-97
JK316953	431	1	40S ribosomal protein S25	Postia placenta, XP_002470359	1e-32
aNational Center for Biotechnology Information (NCBI) accession number.
bNCBI accession of the matched species.
*partial sequence
**no matches in GenBank database; therefore open reading frame unknown

## Sheet: Sheet2
Posttranslational modification, protein turnover, chaperones		family S53 protease	3-D23	start codon unkn, closest 2 matches have predicted signal peptide
Energy production and conversion		Plastocyanin	3-A04	Signal peptide probability: 1.000 pos. 18 and 19: AAA-QN - primers designed
		"	3-H22	unsure about start codon but possibilities all non-secr
Carbohydrate transport and metabolism		aldose 1-epimerase	1-B08	Function: glycolysis and gluconeogenesis; C-compound and carbohydrate metabolism
		"	1-I24
		"	1-L18	Signal peptide probability: 0.999 pos. 21 and 22: AYA-DA - A1Epim primers designed
		"	1-A09
		"	2-C12
		"	2-P07	Signal peptide probability: pos. 21 and 22: AYA-DA
		"	3-C10
		"	3-D24
		"	3-G13	Signal peptide probability: 0.999 pos. 21 and 22: AYA-DA
		"	3-L12
		"	PFC0112.C21_E11
		gluconolactonase (cwde???)/lactonohydrolase	1-B24	Signal peptide probability: 0.999 pos. 21 and 22: VGA-GD primers designed
		glucoamylase G2	1-E05	Signal peptide probability: 0.999 pos. 22 and 23: GAA-VS
		glucoamylase	2-B15	Signal peptide probability: 1.000 pos. 19 and 20: TFA-QS
Cell-wall degrading enzymes		expansin?	1-A11	start codon unknown
		Endoglucanase	1-E24	Signal peptide probability: 0.999 pos. 20 and 21: VRG-HG						GHF61, endo B 1, 4 glucanase, endoglucanase IV precursor
		"	1-P10	Signal peptide probability: 0.999 pos. 20 and 21: VRG-HG						GHF61, endo B 1, 4 glucanase, endoglucanase IV precursor
		"	2-F04	Signal peptide probability: 0.989 pos. 23 and 24: VLA-SS						GHF5 endo-B 1,6 glucanase
		glycoside hydrolase family 5 protein (includes endoglucanases and others)	2-J03	start codon unknown; first 100+ amino acids not included, closest match = no signal peptide (check with signal P)						GHF5: 1 hit had short region with homology to endogluc - more often regions with homology = cellulase					Glycoside hydrolase family 5 GH5 comprises enzymes with several known activities; endoglucanase (EC:3.2.1.4); beta-mannanase (EC:3.2.1.78); exo-1,3-glucanase (EC:3.2.1.58); endo-1,6-glucanase (EC:3.2.1.75); xylanase (EC:3.2.1.8); endoglycoceramidase (EC:3.2.1.123).
		"	2-L06	start codon unknown, but closest match is secreted						GHF5; endo-B 1,4 glucanase, EG-II precursor, EG III					The microbial degradation of cellulose and xylans requires several types of enzymes. Fungi and bacteria produces a spectrum of cellulolytic enzymes (cellulases) and xylanases which, on the basis of sequence similarities, can be classified into families. One of these families is known as the cellulase family A [5] or as the glycosyl hydrolases family 5 [6]. One of the conserved regions in this fam…
		"	2-N02	Signal peptide probability: 0.999 pos. 20 and 21: VRG-HG						GHF61, endo B 1, 4 glucanase, endoglucanase IV precursor
		"	3-C21	start codon unknown, but closest match is secreted						GHF74, cellulase, endoglucanase C
		"	3-G11	Signal peptide probability: 1.000 pos. 19 and 20: AHG-GV						GHF61, endoglucanase IV precursor
		"	3-G24	Signal peptide probability: 0.999 pos. 20 and 21: AAA-HY						GHF61, endoglucanase, EG II
		"	18	"						GHF61, endoglucanase, EG II
		xyloglucan-specific endo-beta-1,4-glucanase precursor (= endoglucanase?)	2-M24	Signal peptide probability: 1.000 pos. 19 and 20: SLA-AS						GHF12, xyloglucan-specific endo-beta-1,4-glucanase, EG I
		Cellulose-growth-specific protein precursor, Glycosyl hydrolase family 61, endoglucanase IV precursor	2-A14	Signal peptide probability: 1.000 pos. 19 and 20: AHG-GV						GHF61, endoglucanase IV precursor
		Glycosyl hydrolase family 61 (endoglucanase)	1-H07	Signal peptide probability: 1.000 pos. 19 and 20: VSA-HG						GHF61, endoglucanase, endoglucanase IV precursor
		Exo-beta-1,3 glucanase	1-B20	start codon unknown
		Glycosyl hydrolase family 62 (Fungal-type cellulose-binding domain)	1-J17	Signal peptide probability: 0.296 Signal anchor probability: 0.622
		similar to possible secreted cellulose-binding protein	1-N19 = 2-D12	Signal peptide probability: 0.999 pos. 20 and 21: VAA-HG
		pectin methyl esterase	1-O01	Signal peptide probability: 0.999 pos. 18 and 19: VHA-VS
		" (3' end of above)	2-P11	start codon unknown, but matches 3' end of above
		chitin binding protein (similar to possible secreted cellulose-binding protein)	2-D12 = 1-N19	Signal peptide probability: 0.999 pos. 20 and 21: VAA-HG
		"	2-I24	"
		"	2-P14	start codon unknown
		"	3-C19	Signal peptide probability: 0.999 pos. 20 and 21: AAA-HG
		"	3-D11	"
		"	3-J19	"
		Rhamnogalacturonan acetylesterase	2-G18, 3-I04	Signal peptide probability: 1.000 pos. 18 and 19: VNA-QT
		D-xylose reductase	2-G20	Non-secr (Signal peptide probability: 0.322)
		beta-glucosidase	2-I13	start codon unknown…missing first ~80 aa
has a cellulose binding domain		endo-beta-N-acetylglucosaminidase or heparanase (GH79)	2-L05	Signal peptide probability: 0.999 pos. 36 and 37: AAA-VA
		GH79 - possibly 3' end of 2-L05…doesn't match up, so impossible to tell.	3-J20
		Exopolygalacturonase	3-K17	Signal peptide probability: 0.998 pos. 22 and 23: VFA-AF
		endo-1,4-B-xylanase A	9	Signal peptide probability: 1.000 pos. 18 and 19: AVA-QQ
		B-(1-6) glucan synthase (Exo-beta-1,3-glucanase )	10	start codon unknown - missing first 15 aa or so? matche with cell-wall anchored enzymes
Inorganic ion transport and metabolism		alkaline phosphatase	2-J18	Signal peptide probability: 0.999 pos. 20 and 21: SAT-TP
Amino acid synthesis, transport and metabolism		Carboxypeptidase C	1-I20	start codon unknown.
" frame match is -1!		Carboxypeptidase C	1-K08	start codon unknown, but close match 98.8% likelihood of secretion
"		Carboxypeptidase C	3-H14	start codon unknown, but close match 98.8% likelihood of secretion
"		serine carboxypeptidase (CpdS)	1-O23	Signal peptide probability: 1.000, pos. 23 and 24: AYA-LK
		amidase	1-A21	start codon unknown, closest match at 22 | 23 VWA | GL
Lipid/fatty acid transport and metabolism		Lipase_3	1-J01	Signal peptide probability: 1.000 pos. 19 and 20: TRA-QS
"		Lipase	3-L04	Signal peptide probability: 1.000 19 and 20: TRA-QS
"		Carboxylesterase type B	PFC0112.C21_E06	Signal peptide probability: 1.000 pos. 19 and 20: TRA-QS
"		fatty acyltransferase	PFC0112.C21_F05	acetyl esterase I is active on acetylated xylan. Start codon unknown, but closest match Signal peptide probability: 0.998, half of other matches also likely secreted
[Transcription / DNA replication, recombination, and repair]		Smr domain protein	2-N07	Signal peptide probability: 0.990 pos. 23 and 24: LLA-DY
?		Tetraspanin	1-D19	Start codon unkn, but closest match Signal peptide probability: 0.952 pos. 24 and 25: VVA-LV
Deal with Later		Zinc-dependent metalloprotease, pappalysin like subfamily	1-P16	Signal peptide probability: 1.000 pos. 19 and 20: VLA-GP (ensure primers not designed already!)
"		"	2-C03	start codon unknown, closest (full) match secreted
		"	2-P01	start codon unknown, closest (full) match secreted (same as above)
"		check how different than 2 above? (do aln)	2-G12	Signal peptide probability: 1.000 pos. 19 and 20: ALA-GP
"		"	3-B18	Signal peptide probability: 1.000 pos. 19 and 20: ALA-GP
"		"	3-H19	Signal peptide probability: 1.000 pos. 19 and 20: VLA-GP
"		"	4	Signal peptide probability: 1.000 pos. 19 and 20: ALA-GP
"		"	PFC0112.C21_F07	Signal peptide probability: 1.000 pos. 19 and 20: ALA-GP
"		"	PFC0112.C21_F11	Signal peptide probability: 1.000 pos. 19 and 20: VLA-GP
"		"	PFC0112.C21_H07	Signal peptide probability: 1.000 pos. 19 and 20: VLA-GP
?Membrane processes		Serine incorporator (Serinc)	1-D21	Signal peptide probability: 0.989 pos. 33 and 34: TAA-SM Or if 2nd ATG is start codon, Signal peptide probability: 0.998 Most likely cleavage site between pos. 18 and 19: TAA-SM But first ATG aligns with other hypothetical proteins.
Hypothetical/Predicted protein			1-B09	Signal peptide probability: 0.963 pos. 41 and 42: VSS-RL
		Haustorially expressed secreted protein	1-J04	Signal peptide probability: 0.999 pos. 19 and 20: VSA-LT primers designed
		Well conserved protein in many fungi!	1-M12	Signal peptide probability: 0.999 pos. 17 and 18: VRA-GT - primers designed
		hypothetical protein AFUA_6G11720 [Aspergillus]	PFC0112.C21_G10	Signal peptide probability: 0.999 pos. 17 and 18: VRA-GT
		rust transferred protein: Identification of a protein from rust fungi transferred from haustoria into the plant cell (low-level match, but worth looking into!)	1-N10	Signal peptide probability: 0.995 pos. 19 and 20: SRG-AR - primers designed
			2-B13	Signal peptide probability: 0.995 pos. 22 and 23: AKA-QT - primers designed
		no match - this (poor) match is in neg frame	2-C05	Signal peptide probability: 1.000 pos. 24 and 25: AWA-AT -primers designed
		blastx match (poor) is in negative frame, but +1 frame = likely secreted protein	2-F24	Signal peptide probability: 1.000 pos. 24 and 25: AWA-AT "
			2-D07	Signal peptide probability: 1.000 pos. 21 and 22: ANA-QS - primers designed
			2-F23	Signal peptide probability: 0.774 pos. 28 and 29: TGA-RL?
			2-G17	Signal peptide probability: 0.934 pos. 18 and 19: VNA-FV - primers designed
			2-H17	Signal peptide probability: 0.510 pos. 22 and 23: VFS-IV
			2-M07	Signal peptide probability: 0.921 pos. 26 and 27: AIQ-GV - primers designed
			2-P08	Signal peptide probability: 1.000 pos. 19 and 20: VSA-SP - primers designed
			3-A13	Signal peptide probability: 1.000 pos. 18 and 19: ARA-QS - primers designed
			3-G04	Signal peptide probability: 1.000 pos. 18 and 19: ARA-QS - "
			3-K20	Signal peptide probability: 1.000 pos. 18 and 19: ARA-QS - "
			3-L07	Signal peptide probability: 1.000 pos. 18 and 19: ARA-QS - "
			3-B05	Signal peptide probability: 0.995 pos. 22 and 23: AKA-QT - primers designed
			3-F15	Signal peptide probability: 0.995 pos. 22 and 23: AKA-QT - "
			PFC0112.C21_E07	Signal peptide probability: 0.995 pos. 22 and 23: AKA-QT
		some homology with fungal-type cellulose-binding domain	3-D14	Signal peptide probability: 0.692 pos. 35 and 36: SLA-CP
			3-G09	Signal peptide probability: 0.996 pos. 16 and 17: VYS-YT - primers designed
			3-I11	Signal peptide probability: 0.912, Most likely cleavage site between pos. 39 and 40: VEG-NV?
			3-K09	Signal peptide probability: 0.947 pos. 28 and 29: YLA-FT
		hypothetical protein An13g02120 [Aspergillus]	PFC0112.C21_G01	Signal peptide probability: 0.999 pos. 22 and 23: ASG-QT
No good match		HOAR [Helicoverpa zea single nucleocapsid	1-F20	Signal peptide probability: 1.000 pos. 20 and 21: VSA-AP
		HOAR [Helicoverpa zea single nucleocapsid	3-I13	HOAR introduced as transposable element? but transcribed! Look more closely
		NCS1 nucleoside transporter …	1-E03	Signal peptide probability: 1.000 pos. 20 and 21: TTA-AP
			1-G14	Signal peptide probability: 1.000 pos. 20 and 21: TTA-AP
			1-G16	"
		"	1-H14	"
		"	1-I05	"
		"	1-I11	"
		"	1-K02	"
			2-B09	"
		"	2-D01	"
		"	2-F10	"
		"	2-H04	"
			2-I05	"
			2-K02	"
		"	2-K10	"
		"	2-O21	"
		"	2-P18	"
			3-B22	"
		"	3-B24	"
		"	3-F03	"
		nice small protein, I chose start codon that gave highest signal probability	1-H17	Signal peptide probability: 0.993 pos. 19 and 20: VLS-SR
		nice small protein, quite likely secreted	1-N05	Signal peptide probability: 0.920 pos. 23 and 24: TLC-LR
			2-H21	Signal peptide probability: 1.000 pos. 19 and 20: ASA-VP
Cell envelope biogenesis, outer membrane, cell wall biogenesis		1,3-beta-glucan synthase	1-H22	Signal peptide probability: 0.959 pos. 25 and 26: LMP-FV
Unknown function		Small integral membrane protein	1-E12	!!check with signalP,
Unknown function		rust transferred protein	2-J12	Signal peptide probability: 0.998 pos. 19 and 20: ALG-AS
"		Fungal protein of unknown function (DUF2015)	3-A16	Signal peptide probability: 0.974 pos. 24 and 25: RRA-VV
Secondary metabolites biosynthesis, transport, and catabolism		Cytochrome P450	1-H01	start codon unknown, closest match Signal peptide probability: 0.956 3rd closest Signal peptide probability: 0.813
"		AMP-dependent synthetase and ligase	1-B03	Signal peptide probability: 0.999 Most likely cleavage site between pos. 18 and 19: VLG-AT
Defense mechanisms		polysaccharide deacetylase	2-E08	Signal peptide probability: 1.000 Most likely cleavage site between pos. 18 and 19: VSA-QD
Nucleotide transport and metabolism		5'-nucleotidase/2',3'-cyclic phosphodiesterase and related esterases	1-M12	Signal peptide probability: 0.999 Most likely cleavage site between pos. 17 and 18: VRA-GT
potential pathogenicity-related proteolysis		Aspartic proteinase	3e-37	3-A17	start codon unknown but closest match has signal peptide
to do:
email list to AE, AI, RS
check all for mistakes in protein cleavage site
check all proteins for matches with plates 1, 2, 3, Amin's, first 26
check all identified proteins for role in pathogenicity (literature)
check all start codon unknown top matches
