# Supplementary material for: Gene expression profiling of candidate virulence factors in the laminated root rot pathogen Phellinus sulphurascens
Source: BMC Genomics. 2014 Jul 17;15(1):603. doi: 10.1186/1471-2164-15-603 (PMC4117978; doi:10.1186/1471-2164-15-603)
Supplement: Supplementary file 2 — Additional file 2: Genes from a cDNA library constructed using P. sulphurascens -infected Douglas-fir seedling roots. 270 unique sequences from the Ps-DF library, grouped into functional categories. (XLSX 43 KB) [file 12864_2014_6292_MOESM2_ESM.xlsx]

## Sheet: Sheet1
Additional file 2. Genes from a cDNA library constructed using P. sulphurascens-infected Douglas-fir seedling roots, grouped into functional categories
NCBI numbera	bp	# ESTs	Gene (BlastX closest match)	Matched species, NCBI numberb	E-value
Cell wall degrading enzymes
JO317783	703*	1	barwin-like endoglucanase	Fomitiporia mediterranea, EJD02345	7E-40
JK317035	763*	1	AA9 copper-dependent LPMO (formerly GH61)	Fomitiporia mediterranea, EJD02345	4E-123
JK316759	654*	1	GH family 5 protein	Ceriporiopsis subvermispora, EMD34838	7E-105
JK316308	491*	1	GH family 10 protein	Ceriporiopsis subvermispora, EMD33933	5e-09
JK316388	498*	1	d-4,5 unsaturated-glucuronyl hydrolase-like protein	Fomitiporia mediterranea, EJD01239	2e-25
JO317810	841*	2	glycoside hydrolase	Gloeophyllum trabeum, EPQ59594	2e-63
Cell rescue, disease, and virulence
JK316317	546	1	thioredoxin	Fomitiporia mediterranea, EJC98765	4e-44
JK316341	555	1	thioredoxin	Heterobasidion irregulare, ETW86958	1e-62
JK316413	718	1	thioredoxin-like protein	Cordyceps militaris, XP_006672866	9e-42
JK316310	822	1	thioredoxin-like protein	Fomitiporia mediterranea, EJD05611	4e-103
JK316346	371*	1	heat shock protein 81-2	Rhizoctonia solani, CCO26395	3e-21
JO317786	1287*	1	heat shock protein Hsp90	Fomitiporia mediterranea, EJD01375	2E-172
JK317117	258*	1	heat shock HSP70 protein	Agaricus bisporus, XP_006458814	2e-31
JO317787	1012*	1	heat-shock protein 90	Fomitiporia mediterranea, EJD05852	5E-124
JO317785	928	2	dienelactone hydrolase	Stereum hirsutum, EIM92106	2E-168
JK316332	896*	1	dienelactone hydrolase	Moniliophthora roreri, ESK98243	4e-198
JK316410	513	2	glutaredoxin-1	Fomitiporia mediterranea, EJC98639	1e-38
JK316325	812*	1	NADPH oxidase isoform 2	Fomitiporia mediterranea, EJD00409	8e-130
JK316780	654	1	glutathione (GSH) peroxidase	Fomitiporia mediterranea, EJD06838	2E-88
JO317784	1105	1	putative polysaccharide deacetylase	Phanerochaete carnosa, EKM56084	0.0
Amino acid metabolism
JK316302	306*	1	aspartate amino-transferase	Gloeophyllum trabeum, EPQ58217	2e-23
JK316349	550*	1	3,5-bisphosphate nucleotidase HAL2	Fomitiporia mediterranea, EJD04851	1e-64
JK316443	336*	1	succinate-semialdehyde dehydrogenase	Fomitiporia mediterranea, EJD00953	1e-39
Nucleotide/nucleoside/nucleobase metabolism
JK316990	529	1	HIT family protein 1	Fomitiporia mediterranea, EJD98407	2e-78
JO317759	996	1	ATP:ADP carrier	Fomitiporia mediterranea, EJD04078	0
JK316420	723*	1	A1pp-domain-containing protein	Fomitiporia mediterranea, EJD07133	8e-51
JK316993	572	2	secondary thiamine-phosphate synthase enzyme	Cyphellophora europaea, ETN44689	2e-48
C-compound and carbohydrate metabolism
JK317104	469*	1	Putative acetyltransferase	Wallemia ichthyophaga, E)Q99867	2e-29
JK316299	516*	1	NAD dependent epimerase/dehydratase	Sclerotinia borealis, ESZ91842	3e-58
JO317789	1049	1	class II aldolase/adducin domain protein	Fomitiporia mediterranea, EJD04224	9e-145
JO317790	1390	1	class III ADH enzyme	Fomitiporia mediterranea, EJD00895	0
JK316440	418*	1	fumarylacetoacetate hydrolase family protein	Rhodosporidium toruloides, EMS25319	1e-10
JK316322	386*	1	NAD-dependent formate dehydrogenase	Fomitiporia mediterranea, EJD02881	6e-42
JO317811	980*	1	GroES-like protein	Fomitiporia mediterranea, EJD05599	2e-122
JK316979	726*	1	aldo/keto reductase	Fomitiporia mediterranea, EJD03773	8e-136
JK316382	355*	1	alcohol oxidase	Gloeophyllum trabeum, ABI14440	2e-05
Lipid, fatty acid and isoprenoid metabolism
JO317791	1132	1	lipase	Fomitiporia mediterranea, EJD08593	4e-140
JK316329	402*	1	lipase	Fomitiporia mediterranea, EJD08593	5e-28
JK316314	571*	1	delta 9-fatty acid desaturase protein	Fomitiporia mediterranea, EJD05391	3e-41
JK316319	520*	1	1-acylglycerol-3-phosphate O-acyltransferase	Dichomitus squalens, EJF62318	2e-23
JK316357	442*	1	phospholipid methyltransferase	Fomitiporia mediterranea, EJD05227	3e-43
JO317792	775*	1	farnesyl-diphosphate synthase	Fomitiporia mediterranea, EJD06597	2e-140
JK317045	789*	1	short chain dehydrogenase/reductase	Fomitiporia mediterranea, EJD05227	1e-123
JK316320	871	1	HAD phosphatase	Coniophora puteana, EIW80290	7e-88
JK316391	895*	1	cytochrome P450	Fomitiporia mediterranea, EJD04755	9e-84
JK317118	688*	1	cytochrome P450	Postia placenta, BAK09396	3e-28
JK316446	335*	1	short-chain dehydrogenase/reductase SDR	Trametes versicolor, EIW52595	5e-10
JK316451	693*	1	alpha/beta-hydrolase	Fomitiporia mediterranea, EJD04934	2e-56
JK316441	425	1	alpha-beta hydrolase	Trametes versicolor, EIW62154	2e-19
Other metabolism
JK317112	654	1	S-phase kinase-associated protein 1A-like protein	Dichomitus squalens, EJF66091	6e-88
JO317793	745*	1	inorganic diphosphatase	Coprinopsis cinerea, XP_001829188	2e-153
JK316339	680	1	cyanase	Fomitiporia mediterranea, EJD06389	7e-90
JK316301	667*	1	nucleotidylyl transferase	Fomitiporia mediterranea, EJD05866	3e-64
JK316447	620	1	alkaline phosphatase	Ophiostoma piceae, EPE02943	3e-41
Secondary metabolism
JK316434	507*	1	lysine decarboxylase	Coniophora puteana, EIW80523	3e-20
JK316385	209*	1	nicotinate-nucleotide diphosphorylase	Moniliophthora roreri, ESK94445	5e-19
Protein synthesis
JK317073	604	3	translationally controlled tumour protein	Stereum hirsutum, EIM88467	2e-93
JK316377	467	1	snRNP subumit	Fomitiporia mediterranea, EJD03997	2e-67
JK316313	400*	1	eukaryotic translation initiation factor 2 beta	Dichomitus squalens, EJF59872	3e-50
JK316991	679*	1	eukaryotic translation initiation factor 1	Gloeophyllum trabeum, EPQ58180	3e-29
JO317794	1612	3	elongation factor 1-alpha	Ceriporiopsis subvermispora, EMD41826	2e-115
JK316311	1201	1	eukaryotic translation initiation factor 3 subunit	Moniliophthora roreri, ESK95781	0
JK316371	594*	1	translation elongation factor 1a	Ceriporiopsis subvermispora, EMD41826	2e-52
JK316967	747	1	elongation factor 1 beta/delta chain	Coprinopsis cinerea, XP_001833989	1e-95
JK316373	492*	1	Guf1 protein	Fomitiporia mediterranea, EJD05678	4e-61
JK316425	729	1	elongation factor ts	Coprinopsis cinerea, XP_001829234	1e-54
JK316964	711	1	eukaryotic translation initiation factor	Postia placenta, XP_002475525	2e-65
JK316384	619*	1	glutamate-tRNA ligase	Fomitiporia mediterranea, EJC98400	5e-33
JK317033	775	2	nucleic acid binding protein	Fomitiporia mediterranea, EJD00744	1e-60
JK316448	321*	1	Shwachman-Bodian-diamond syndrome protein (exosome subunit)	Fomitiporia mediterranea, EJD04442	5e-22
JK316453	281*	1	valine-tRNA ligase	Rhizoctonia solani, EUC60980	2e-07
JK317003	493	1	endoribonuclease L-PSP	Stereum hirsutum, EIM85346	3e-24
JK316315	691	1	translation initiation inhibitor	Rhizoctonia solani, CCO37999	2e-56
Protein fate (folding, modification, destination)
JK317036	609	7	ubiquitin-conjugating enzyme E2	Coprinopsis cinerea, XP_001832449	2e-101
JK316961	721	1	E2 ubiquitin-conjugating enzyme	Stereum hirsutum, EIM92186	1e-77
JK316983	596	1	RING/U-box	Stereum hirsutum, EIM87349	3e-66
JK316422	716*	1	phosphatidylinositol glycan anchor biosynthesis, class F	Moniliophthora roreri, ESK86824	2e-45
JK316975	697	1	vacuolar targeting-like protein	Rhizoctonia solani, EUC53688	1e-70
JK317000	539*	1	glycoside hydrolase family 47 protein	Fomitiporia mediterranea, EJC98796	2e-80
JK316395	497	3	proteasome maturation factor UMP1	Stereum hirsutum, EIM92505	4e-59
JK316380	344*	1	20S proteasome subunit	Rhizoctonia solani, CCO30343	1e-15
JK316368	546	1	cytochrome C oxidase copper chaperone	Moniliophthora roreri, ESK90331	3e-22
JK316438	725*	1	subtilisin-like protein	Fomitiporia mediterranea, EJC98371	3e-145
JK316334	475	1	ubiquitin-protein ligase	Stereum hirsutum, EIM90003	4e-39
JK316978	812	2	class 1 glutamine amidotransferase-like protein	Fomitiporia mediterranea, EJD03266	2e-47
JK316350	866	1	ThiJ/PfpI family protein	Aspergillus clavatus, XP_001270692	1e-43
JK316318	452*	1	serine protease S53	Heterobasidion irregulare, EJD07658	2e-37
JK316999	659	2	ubiquitin-like protein	Fomitiporia mediterranea, EJD06164	4e-53
JK316361	664*	1	GPI-anchor transamidase	Rhizoctonia solani, EUC65241	5e-53
JK317008	765	1	peptidase C12, ubiquitin carbosyl-terminal hydrolase 1	Fomitiporia mediterranea, EJD08534	5e-106
JK316418	619*	1	ubiquitin-like modifier 1	Trametes versicolor, EIW53411	2e-18
JK316977	657	3	peptidyl-prolyl cis-trans isomerase	Fomitiporia mediterranea, EJC99042	3e-64
JK316348	603*	1	cyclophilin-type peptidylprolyl cis-trans isomerase	Coprinopsis cinerea, XP_001830686	3e-07
JO317795	1213*	1	mitochondrial processing peptidase	Fomitiporia mediterranea, EJC98724	2e-179
JK316383	341*	1	vacuolar sorting protein VPS24	Fomitiporia mediterranea, EJD00989	2e-12
JO317766	1016	1	metalloprotease	Rhizoctonia solani, CCO34847	2e-86
JK316995	637	1	carboxypeptidase S	Fomitiporia mediterranea, EJD07407	7e-40
JK316442	326*	1	glycoside hydrolase family 92 protein	Fomitiporia mediterranea, EJD01967	2e-52
JK316375	612*	1	diphthine synthase	Fomitiporia mediterranea, EJD08143	3e-102
JK316412	272*	2	QCR10 subunit of ubiqunol-cytochrome c oxidoreductase complex	Agaricus bisporus, EKM82810	3e-14
Energy
JK316428	257*	1	2,4-dienoyl-CoA reductase	Coprinopsis cinerea, XP_001834698	3e-14
JK316415	443	1	vacuolar ATP synthase subunit F	Auricularia delicata, EJD55387	6e-72
JK316306	384	3	Mitochondrial ATP synthase, epsilon chain	Heterobasidion irregulare, ETW86322	1e-28
JK316326	327*	1	aconitate hydratase	Trametes versicolor, EIW56624	6e-12
JK316578	620	3	ATP synthase D subunit	Fomitiporia mediterranea, EJD01280	7e-100
JK316328	441*	1	maleylacetate reductase	Aspergillus fumigatus, XP_750602	8e-31
JK317102	593*	1	electron transfer flavoprotein, beta subunit	Fomitiporia mediterranea, EJC97947	4e-82
JK316337	560*	1	ATP synthase F1, alpha subunit	Fomitiporia mediterranea, EJD08550	1e-72
JK316327	338*	1	NAD-malate dehydrogenase	Fomitiporia mediterranea, EJD04961	4e-24
JK317101	334	5	cytochrome-c oxidase	Fomitiporia mediterranea, EJD07707	9e-26
JK316316	865*	1	FMN-linked oxidoreductase	Fomitiporia mediterranea, EJD02112	2e-113
JK316419	395	1	NADH-ubiquinone oxidoreductase 12 kda subunit	Moniliophthora roreri, ESK92325	5e-30
JO317798	867*	1	succinate-CoA ligase	Fomitiporia mediterranea, EJD04313	0
JO317812	1095	2	succinate-CoA-ligase	Fomitiporia mediterranea, EJD03970	0
JK316970	735*	1	fructose-bisphosphate aldolase	Fomitiporia mediterranea, EJD08425	4e-143
JK316305	519	4	ubiquinol-cytochrome c reductase complex 14 kDa protein	Fomitiporia mediterranea, EJD05913	3e-75
JK316376	493*	1	NAD-bnding protein	Fomitiporia mediterranea, EJD05569	2e-33
JO317797	1722	1	ATP synthase F1, beta subunit	Fomitiporia mediterranea, EJD05701	0
JK316980	288*	1	probable ENO1-enolase 1	Piriformospora indica, CCA76401	1e-13
JO317800	1103	1	6-phosphogluconate dehydrogenase	Gloeophyllum trabeum, EPQ60902	0
JK317004	380*	1	glycoside hydrolase family 15 (glucoamylase)	Heterobasidion irregulare, ETW81510	4e-40
JO317799	1181	2	transaldolase	Fomitiporia mediterranea, EJD08467	0
JO317813	1033	1	3-hydroxybutyryl-CoA dehydrogenase	Coprinopsis cinerea, XP_001830040	9e-148
JK317103	444*	1	acyl-CoA dehydrogenase	Punctularia strigosozonata, EIN10694	1e-47
JK316454	343*	1	NADH2 dehydrogenase	Fomitiporia mediterranea, EJD03929	3e-62
JK316336	453	1	NADH dehydrogenase 1 beta subcomplex	Serpula lacrymans, EGN95891	1e-43
JK316362	262*	1	NADH dehydrogenase alpha subcomplex subunit 8	Fomitiporia mediterranea, EJD01608	9e-36
JK316965	479*	1	phosphoglycerate mutase family protein, putative	Aspergillus clavatus, XP_001273513	7e-32
JK316994	577*	1	NADH-ubiquinone oxidoreductase	Rhodosporidium toruloides, EMS24382	2e-20
JK316406	763	2	cupredoxin	Stereum hirsutum, EIM89596	4e-36
JK316342	471	1	TIM11-subunit E of the dimeric form of F1F0-ATPase-like protein	Rhizoctonia solani, EUC53605	9e-21
Cellular communication/signal transduction
JO317802	834	2	Rho GDP-dissociation inhibitor 1	Coprinopsis cinerea, XP_002911229	6e-95
JO317801	1160	3	guanine nucleotide binding protein beta subunit	Fomitiporia mediterranea, EJD02729	0
JK316372	549*	1	histidine kinase	Rhizoctonia solani, CCO30021	7e-23
JK316353	850	1	guanine nucleotide binding protein beta subunit	Coniophora puteana, EIW84034	1e-121
JK316409	432*	3	tautomerase/MIF	Fomitiporia mediterranea, EJD06168	1e-33
JK316416	515	1	transthyretin family protein	Moniliophthora roreri, ESK90901	1e-48
JK316347	621	1	protein tyrosine phosphatase	Rhodosporidium toruloides, EMS22380	4e-31
JK316389	202*	1	genomic scaffold, msy-sf-12	Rhizoctonia solani, EUC53739	7e-08
JK316421	577	1	putative opsin	Fomitiporia mediterranea, EJD01065	1e-79
Cellular transport, transport facilities, and transport routes
JK316399	406*	2	ADP-ribosylation factor	Moniliophthora roreri, ESK94439	1e-47
JK316359	435*	1	Importin alpha protein	Fomitiporia mediterranea, EJD03968	4e-62
JK316360	713	1	Ras-related protein Rab7	Lentinula edodes, AAP13582	9e-145
JK316366	496	1	trafficking protein particle complex 2	Dichomitus squalens, EJF62767	3e-70
JK316387	383*	1	endoplasmic reticulum-derived transport vesicle ERV46	Fomitiporia mediterranea, EJC98088	5e-44
JK316396	738	2	mitochondrial import inner membrane translocase	Moniliophthora roreri, ESK97707	4e-82
JK316304	452*	2	mitochondrial import receptor subunit	Moniliophthora roreri, ESK86814	1e-15
JK316345	434*	1	Yip1 domain family	Fomitiporia mediterranea, EJD01879	2e-45
JK316374	341*	1	mitochondrial import inner membrane translocase subunit	Fomitiporia mediterranea, EJD03348	5e-27
JO317803	1174	1	mitochondrial carrier protein	Fomitiporia mediterranea, EJD07354	0
JK317030	755	3	Phosphatidylglycerol/phosphatidylinositol transfer protein	Piriformospora indica, CCA74493	3e-54
JO317804	903	1	GTP-binding nuclear protein spi1	Gloeophyllum trabeum, EPQ58322	7e-144
JK316401	468	2	acyl-binding protein	Moniliophthora roreri, ESK57281	3e-43
JK316398	299	1	Tom7-domain-containing protein	Fomitiporia mediterranea, EJD01516	1e-26
JK316432	744	1	GTPase-binding protein ypt3	Puccinia graminis, XP_003324018	2e-110
JK316439	384*	1	vesicular trafficking BAR-2: bin/amphiphysin/Rvs domain protein	Rhizoctonia solani, EUC56859	4e-13
JO317814	896	1	vacuolar ATP synthase subunit s1	Rhizoctonia solani, EUC56252	9e-28
JK316358	424	1	nucleoporin nup40	Moniliophthora roreri, ESK92510	4e-12
JK316433	745	1	haloacid dehalogenase	Fomitiporia mediterranea, EJD07841	3e-109
Cell cycle and DNA processing
JK316987	772	1	nuclear movement protein nudC	Fomitiporia mediterranea, EJD04076	5e-96
Biogenesis of cellular components
JK316298	655	1	postsynaptic protein cript	Moniliophthora roreri, ESK94876	3e-40
JK316309	805*	1	tubulin alpha chain	Moniliophthora roreri, ESK94435	7e-98
JO317818	941*	1	B-(1-6) glucan synthase	Moniliophthora roreri, ESK95894	2e-35
JO317805	1292	1	GDP-mannose 4,6-dehydratase	Fomitiporia mediterranea, EJD02055	0
JK317007	532*	1	1,3-beta-glucan synthase	Fomitiporia mediterranea, EJD05928	2e-32
JK317006	626	1	Histone H2A	Fomitiporia mediterranea, EJD07411	1e-48
JK316333	654*	1	Peroxisomal assembly protein	Piriformospora indica, CCA70975	1e-58
Transcription
JK316974	777	1	DNA-directed RNA polymerase I	Punctularia strigosozonata, EIN03698	2e-127
JK316408	570*	2	ATP dependent RNA helicase	Fomitiporia mediterranea, EJD04254	1e-86
JK316367	373*	1	transcription elongation factor	Moniliophthora perniciosa, ESK97001	5e-23
JK316352	461	1	small nuclear ribonucleoprotein	Stereum hirsutum, EIM88122	1e-42
JK316344	439	1	Sm-like ribonucleo protein	Fomitiporia mediterranea, EJC99320	2e-51
JK316429	224*	1	Sm-like ribonucleo protein	Fomitiporia mediterranea, EJD03969	1e-16
JK316351	968*	1	nicotinamide N-methyltransferase	Stereum hirsutum, EIM81525	6e-91
JO317816	1057	1	exosome complex exonuclease rrp4	Dichomitus squalens, EJF65945	1e-123
JK316392	408	1	pre-mRNA-splicing factor, putative	Piriformospora indica, CCA74451	4e-70
JK316363	194*	1	DNA-dependent RNA polymerase II second largest subunit	Fomitiporia mediterranea, EJD03605	2e-07
JK316343	379*	1	RNA polymerase Rpb6	Coniophora puteana, EIW03638	3e-43
JK316450	504*	1	rRNA intron-encoding homing endonuclease	Medicago truncatula, XP_003614385	2e-16
JK316430	366*	1	U3 small nucleolar RNA-associated protein, putative	Rhizoctonia solani, EUC65588	1e-32
JK316386	197*	1	small nuclear ribonucleoprotein	Rhizoctonia solani, EUC60229	2e-07
JK316365	549	1	mRNA splicing factor	Trametes versicolor, EIW51748	3e-48
Cell fate
JK316354	278*	1	prohibitin Phb2	Coprinopsis cinerea, XP_001835707	2e-25
Cell type differentiation
JK317027	638	2	hydrophobin	Moniliophthora roreri, ESK92236	1e-29
JK316997	567	1	hydrophobin-251	Fomitiporia mediterranea, EJD00400	4e-19
JK316976	652	1	hydrophobin	Punctularia strigosozonata, EIN05963	4e-16
JK316381	507*	1	Rcd-like cell differentiation protein	Fomitiporia mediterranea, EJC98264	3e-12
Unclassified/function unknown
JK316400	319	3	hypothetical protein	Fomitiporia mediterranea, EJD01839	8e-38
JK316404	396	4	hypothetical protein	Fomitiporia mediterranea, EJD05568	5e-15
JK316340	294*	1	predicted protein	Laccaria bicolor, XP_001879200	3e-22
JK316356	478	1	hypothetical protein	Fomitiporia mediterranea, EJD01120	1e-17
JK316452	480	1	hypothetical protein	Fomitiporia mediterranea, EJD04136	1e-33
JK316378	464	1	hypothetical protein	Fomitiporia mediterranea, EJD00803	4e-25
JK316300	663*	1	hypothetical protein	Cerioporiopsis subvermispora, EMD31867	3e-53
JK316958	418	11	DNA-binding helix-turn-helix protein	Rhizoctonia solani, EUC56661	5e-14
JO317796	1251	2	hypothetical protein	Fomitiporia mediterranea, EJD07972	1e-94
JK316369	414*	1	hypothetical protein	Fomitiporia mediterranea, EJD03113	2e-30
JK316338	505*	1	hypothetical protein	Laccaria bicolor, XP_001881079	3e-09
JK316390	927	1	hypothetical protein	Fomitiporia mediterranea, EJC99574	2e-49
JK317002	395	1	DUF427-domain-containing protein	Fomitiporia mediterranea, EJC97987	2e-38
JK317023	788	2	hypothetical protein	Fomitiporia mediterranea, EJD05860	2e-123
JK316426	541*	1	hypothetical protein	Fomitiporia mediterranea, EJD05603	9e-55
JK316331	577*	1	hypothetical protein	Cerioporiopsis subvermispora, EMD42015	3e-54
JK316407	463	2	hypothetical protein	Phanerochaete carnosa, EKM60337	8e-22
JK316335	508	1	hypothetical protein	Fomitiporia mediterranea, EJD04194	1e-53
JK316984	630	1	hypothetical protein	Fomitiporia mediterranea, EJD04072	1e-48
JK316437	524	1	hypothetical protein	Fomitiporia mediterranea, EJD01046	1e-34
JK316321	644*	1	hypothetical protein	Fomitiporia mediterranea, EJD08516	1e-24
JK316379	404	1	hypothetical protein	Serpula lacrymans, EGO01167	3e-23
JK316397	538	5	hypothetical protein	Trametes versicolor, EIW51282	4e-49
JK316330	592	1	hypothetical protein	Fomitiporia mediterranea, EJD08493	2e-35
JK316405	502	2	DUF1754-domain-containing protein	Gloeophyllum trabeum, EPQ60417	4e-21
JK316324	386*	1	hypothetical protein	Fomitiporia mediterranea, EJD07787	3e-18
JK316417	701*	1	hypothetical protein	Coniophora puteana, EIW85391	1e-88
JK316427	372*	1	hypothetical protein	Fomitiporia mediterranea, EJD08286	3e-15
JK316445	561*	1	hypothetical protein	Phanerochaete carnosa, EKM49267	1e-43
JK316444	332*	1	hypothetical protein	Fomitiporia mediterranea, EJD07684	2e-08
JK316370	802	1	hypothetical protein	Heterobasidion irregulare, ETW80050	7e-31
JK316312	531*	1	hypothetical protein	Fomitiporia mediterranea, EJD05507	8e-41
JO317817	1148*	1	hypothetical protein	Serpula lacrymans, EGO01662	1e-27
JK316394	543	2	DUF1960 domain-containing protein	Fomitiporia mediterranea, EJD01598	1e-55
JK316435	398	1	hypothetical protein	Fomitiporia mediterranea, EJD08493	3e-53
JK316436	462	1	probable FMP43-protein found in mitochondrial proteome	Sporisorium reilianum, CBQ73726	9e-56
JK316414	464*	1	LIM-domain-containing protein	Fomitiporia mediterranea, EJD04894	2e-43
JK316449	733	1	LisH motif-containing protein	Fomitiporia mediterranea, EJD03988	3e-105
JK316423	609*	1	indigoidine synthase A-like protein	Coniophora puteana, EIW86777	3e-59
JO317788	918	1	hypothetical protein	Heterobasidion irregulare, ETW75325	2e-08
JK316963	703	1	hypothetical protein	Fomitiporia mediterranea, EJC98024	5e-47
JK317046	589**	1	matches Ps-library sequence; no GenBank matches	n/a	n/a
Ribosomal proteins
JK316973	403	8	60S ribosomal protein L29	Laccaria bicolor, XP_001884256	2e-20
JO317815	674*	2	60S ribosomal protein L11	Postia placenta, XP_002471021	4e-102
JK316972	613	6	60S ribosomal protein L12	Fomitiporia mediterranea, EJD02732	3e-95
JK316969	549	5	60S ribosomal protein L22	Moniliophthora roreri, ESK94031	2e-49
JK316959	543	9	60S ribosomal protein L32e	Fomitiporia mediterranea, EJD03937	4e-77
JK316968	488	6	40S ribosomal protein S30	Auricularia delicata, EJD46089	9e-27
JK316960	602	6	40S ribosomal protein S22	Coprinopsis cinerea, XP_001841326	2e-83
JK316992	490	2	60S ribosomal protein L44	Serpula lacrymans, EGO30082	6e-62
JK316957	637	5	40S ribosomal protein S11	Rhizoctonia solani, EUC65312	2e-92
JK316982	579	3	ribosomal protein S9	Fomitiporia mediterranea, EJD04080	8e-79
JK317120	413*	9	60S ribosomal protein L37	Fomitiporia mediterranea, EJD07704	2e-37
JK316986	519	5	40S ribosomal protein S20	Coniophora puteana, EIW84125	3e-77
JO317809	888	5	40S ribosomal protein S1	Gloeophyllum trabeum, EPQ59292	5e-161
JO317806	886	2	60S ribosomal protein L6	Postia placenta, XP_002470112	9e-122
JK316431	427*	1	ribosomal protein L38e	Dichomitus squalens, EJF61502	6e-19
JK316988	586	3	60S ribosomal protein L27	Coprinopsis cinerea, XP_001837953	4e-81
JK316402	593	2	50S ribosomal protein L35	Fomitiporia mediterranea, EJC98050	9e-38
JK316962	744	4	60S ribosomal protein L1	Schizophyllum commune, XP_003034877	5e-130
JK316307	358	8	60S ribosomal protein L39e	Trametes versicolor, EIW63254	3e-25
JK317001	568	1	60S ribosomal protein L28e	Punctularia strigosozonata, EIN14297	5e-37
JK316998	470	3	60S ribosomal protein L36e	Fomitiporia mediterranea, EJD01111	6e-39
JK316996	591	1	40S ribosomal protein S13	Laccaria bicolor, XP_001885801	2e-97
JK317005	552*	1	60S ribosomal protein L28	Coprinopsis cinerea, XP_001832234	2e-83
JK316966	553	9	40S ribosomal protein S17	Coprinopsis cinerea, XP_001841325	5e-76
JK316355	474	1	60S ribosomal protein L38e	Dichomitus squalens, EJF61502	9e-25
JK316364	388*	1	mitochondrial ribosomal protein S18	Postia placenta, XP_002470102	6e-08
JK317122	743	5	ribosomal protein L6	Fomitiporia mediterranea, EJD01224	6e-120
JK316303	494	9	60s ribosomal protein L30	Laccaria bicolor, XP_001883648	4e-68
JO317808	948	1	60S ribosomal protein L2	Fomitiporia mediterranea, EJD00841	3e-173
JO317807 1102	1102	1	L30e-like protein	Fomitiporia mediterranea, EJD05829	2e-138
JK317121	436	3	40S ribosomal protein S27	Postia placenta, XP_002473543	5e-51
JK316989	677	1	ribosomal protein S16	Gloeophyllum trabeum, EPQ60596	4e-30
JK316393	223*	1	60S ribosomal protein L18	Fomitiporia mediterranea, EJD00977	2e-07
JK316971	438	9	40S ribosomal protein S25	Postia placenta, XP_002470359	3e-23
JK316985	569	4	60S ribosomal protein L35	Trametes versicolor, EIW61938	2e-70
JK316403	572	2	mitochondrial ribosomal protein of the large subunit	Moniliophthora perniciosa, ESK86599	2e-35
aNational Center for Biotechnology Information (NCBI) accession number.
bNCBI accession of the matched species.
*partial sequence
**no matches in GenBank database; therefore open reading frame unknown
