# Supplementary material for: Gene expression profiling of candidate virulence factors in the laminated root rot pathogen Phellinus sulphurascens
Source: BMC Genomics. 2014 Jul 17;15(1):603. doi: 10.1186/1471-2164-15-603 (PMC4117978; doi:10.1186/1471-2164-15-603)
Supplement: Supplementary file 3 — Additional file 3: P. sulphurascens genes potentially involved in pathogenicity. Seventy-nine Ps genes considered to be candidate virulence factors. (XLSX 35 KB) [file 12864_2014_6292_MOESM3_ESM.xlsx]

## Sheet: Sheet1
Additional file 3. P. sulphurascens genes potentially involved in pathogenicity
NCBI numbera	Gene (top Blastx hit)	No. ESTs (library)	Organism, NCBI number of top Blastx hitb	E value	Signal peptide predictedc	qRT-PCR analysis
Cell wall degradation (Extracellular Metabolism)
JO317783	barwin-like endoglucanase	1 (Ps), 1 (Ps-DF)	Fomitiporia mediterranea, EJD02345	7E-40	Yes	Yes
JK317035	AA9 copper-dependent LPMO (formerly GH61)	4 (Ps), 1 (Ps-DF)	Heterobasidion parviporum, AFO72235	4E-123	Yes	Yes
JK316534	AA9 copper-dependent LPMO (formerly GH61)	1 (Ps)	Trametes versicolor, EIW52776	7E-56	Yes	Yes
JK317092	AA9 copper-dependent LPMO (formerly GH61)	2 (Ps)	Dichomitus squalens, EJF57191	2E-128	Yes	Yes
JK317055	AA9 copper-dependent LPMO (formerly GH61)	2 (Ps)	Fomitiporia mediterranea, EJD05308	2E-122	Yes	Yes
JK316521	GH family 5 protein	1 (Ps)	Serpula lacrymans, EGN97356	1E-76	Yesd	Yes
JK316759	GH family 5 protein	1 (Ps), 1 (Ps-DF)	Ceriporiopsis subvermispora, EMD34838	7E-105	Yes	Yes
JK316686	GH family 5 protein	1 (Ps)	Fomitiporia mediterranea, EJD08598	2E-108	Yes	Yes
JK316733	GH family 5 protein	1 (Ps)	Fomitiporia mediterranea, EJD01855	4E-107	Nod	Yes
JK316308	GH family 10 protein	1 (Ps-DF)	Ceriporiopsis subvermispora, EMD33933	4E-09	Yesd	Yes
JK316779	concanavalin A-like lectin/glucanase (GH Family 12)	1 (Ps)	Trametes versicolor, EIW55688	8E-77	Yes	Yes
JK316843	CEL6 protein (endoglucanase, GH 74 family)	1 (Ps)	Agaricus bisporus, EKV51507	7E-112	Yesd	Yes
JK317111	GH family 79 protein	1 (Ps)	Serpula lacrymans, EGN99003	7E-16	Yes	Yes
JK316758	GH family 79 protein (3' section of above, possibly)	1 (Ps)	Laccaria bicolor, XP_001880935	6E-41	Yesd	n/a
JK316388	d-4,5 unsaturated-glucuronyl hydrolase-like protein	1 (Ps-DF)	Fomitiporia mediterranea, EJD01239	1E-25	Yesd	No
JK316932	exopolygalacturonase (GH family 28)	1 (Ps)	Trametes versicolor, EIW54048	1E-63	Yes	PAe
JO317757	pectinesterase (carbohydrate esterase family 8 protein)	2 (Ps)	Phanerochaete carnosa, EKM52889	8E-151	Yes	Yes
JO317758	rhamnogalacturonan acetylesterase RgaE	2 (Ps)	Fomitiporia mediterranea,EJD00179	3E-134	Yes	Yes
JK316724	beta-glucosidase 1B	1 (Ps)	Auricularia delicata, EJD41564	4E-65	Nod	Yes
JK316946	endo-1,4-beta-xylanase A (GH family 10)	1 (Ps)	Punctularia strigosozonata, EIN10036	5E-84	Yes	PAe
JK317089	beta-glucanase	2 (Ps)	Podospora anserina, AFQ89876	3E-87	Yes	Yes
JO317810	glycoside hydrolase	2 (Ps-DF)	Gloeophyllum trabeum, EPQ59594	2e-63	Yes	Yes
n/aa	1,4-benzoquinone reductase	n/af	Fomitiporia mediterranea, EJD05441	6E-31	Nod	Yes
Cell Rescue, Disease, and Virulence
JK316699	thioredoxin family Trp26	1 (Ps)	Coprinopsis cinerea, XP_001836144	4E-57	No	No
JK316544	thioredoxin-like protein	1 (Ps)	Fomitiporia mediterranea, EJD05688	4E-34	No	No
JK316317	thioredoxin	1 (Ps-DF)	Fomitiporia mediterranea, EJC98765	4E-44	No	No
JK316341	thioredoxin-domain-containing protein	1 (Ps-DF)	Coniophora puteana, EIW87004	4E-62	No	No
JK316413	thioredoxin-like protein	1 (Ps-DF)	Cordyceps militaris, XP_006672866	9e-42	No	No
JK316310	thioredoxin-like protein	1 (Ps-DF)	Fomitiporia mediterranea, EJD05611	3E-103	No	No
JK317052	manganese superoxide dismutase	5 (Ps)	Fomitiporia mediterranea, EJD01959	4E-112	No	Yes
JK316757	chloroperoxidase-like protein	1 (Ps)	Fomitiporia mediterranea, EJD01868	3E-41	No	No
JK317056	glutathione S-transferase P subunit	2 (Ps)	Fomitiporia mediterranea, EJD06287	3E-108	No	No
JK316731	glutathione transferase	1 (Ps)	Fomitiporia mediterranea, EJD00514	1E-51	No	No
JK316744	glutathione S-transferase	1 (Ps)	Fomitiporia mediterranea, EJD05221	3E-93	No	No
JK317014	glutathione S-transferase, putative	1 (Ps)	Phanerochaete chrysosporium, 4F03_A	3E-17	No	No
JK316762	haloacid dehalogenase-like hydrolase	1 (Ps)	Stereum hirsutum, EIM90196	2e-67	Nod	No
JK316794	haloacid dehalogenase-like hydrolase	1 (Ps)	Fomitiporia mediterranea, EJD05797	1E-86	No	No
JK316674	putative polysaccharide deacetylase (carbohydrate esterase family 4)	1 (Ps)	Phanerochaete carnosa, EKM56046	9E-113	Yes	Yes
JO317784	putative polysaccharide deacetylase (carbohydrate esterase family 4)	1 (Ps), 1 (Ps-DF)	Phanerochaete carnosa, EKM56084	0.0	No	No
JK316780	glutathione (GSH) peroxidase	1 (Ps), 1 (Ps-DF)	Fomitiporia mediterranea, EJD06838	2E-88	No	No
JO317785	dienelactone hydrolase	3 (Ps), 2 (Ps-DF)	Stereum hirsutum, EIM92106	2E-168	No	No
JK316332	dienelactone hydrolase	1 (Ps-DF)	Coprinopsis cinerea, XP_001828999	3E-77	No	No
JO317786	heat shock protein Hsp90	2 (Ps), 1 (Ps-DF)	Fomitiporia mediterranea, EJD01375	2E-172	No	No
JO317787	heat-shock protein 90	1 (Ps), 1 (Ps-DF)	Fomitiporia mediterranea, EJD05852	5E-124	No	No
JK316346	heat shock protein 81-2	1 (Ps-DF)	Rhizoctonia solani, CCO26395	3e-21	Nod	No
JK317117	heat shock HSP70 protein	1 (Ps-DF)	Agaricus bisporus, XP_006458814	2e-31	No	No
JK316410	glutaredoxin-1	2 (Ps-DF)	Fomitiporia mediterranea, EJC98639	9E-39	No	No
JK316325	NADPH oxidase isoform 2	1 (Ps-DF)	Fomitiporia mediterranea, EJD00409	7E-130	No	No
JK316897	HSP20-like chaperone	1 (Ps)	Auricularia delicata, EJD49590	1e-11	No	No
Lipid, fatty acid and isoprenoid metabolism
JK316329	lipase	1 (Ps-DF)	Fomitiporia mediterranea, EJD08593	4E-28	Yes	Yes
JO317791	lipase	2 (Ps)	Fomitiporia mediterranea, EJD08593	3E-140	Yes	Yes
JK316508	cytochrome P450	1 (Ps)	Postia placenta, BAK09436	4E-58	Nod	No
JO317762	cytochrome P450	2 (Ps)	Fomitiporia mediterranea, EJC97587	1E-157	Nod	No
JK316926	cytochrome P450	1 (Ps)	Fomitiporia mediterranea, EJD05382	5E-107	Nod	No
JK316943	cytochrome P450	1 (Ps)	Fomitiporia mediterranea, EJD01468	5e-107	No	No
JK316458	cytochrome P450 family protein, putative	1 (Ps)	Rhizoctonia solani, EUC60520	1e-20	Nod	No
JK316391	cytochrome P450	1 (Ps-DF)	Fomitiporia mediterranea, EJD04755	8E-84	No	No
JK317118	cytochrome P450	1 (Ps-DF)	Postia placenta, BAK09396	3E-28	Nod	No
Protein fate (folding, modification, destination)
JK317079	cyclophilin 2	4 (Ps)	Fomitiporia mediterranea, EJD05594	1E-95	No	Yes
JX848541	cyclophilin 1	n/ag	Fomitiporia mediterranea, EJD00663	4E-101	No	Yes
JK316821	aspartic proteinase	1 (Ps)	Fomitiporia mediterranea, EJC99833	1E-45	Yesd	Yes
JK316512	aspartic proteinase	1 (Ps)	Pholiota nameko, BAL02925	8E-86	Yes	Yes
JK317066	metalloprotease	2 (Ps)	Coprinopsis cinerea, XP_001841558	1E-43	Yesd	Yes
JK317067	metalloprotease	2 (Ps)	Rhizoctonia solani, CCO34847	1e-57	Yes	Yes
JO317767	metalloprotease	3 (Ps)	Trametes versicolor, EIW61782	3E-86	Yes	Yes
JK316804	metalloprotease	1 (Ps)	Fomitiporia mediterranea, EJD02543	3E-81	Yesd	Yes
JO317766	metalloprotease	3 (Ps), 1 (Ps-DF)	Rhizoctonia solani, CCO34847	2E-86	Yes	Yes
Cellular communication/Signal transduction mechanism
JK316469	cAMP dependent protein kinase catalytic subunit	1 (Ps)	Fomitiporia mediterranea, EJD08097	1E-154	Nod	No
JK316499	tetraspanin Pls1 family	1 (Ps)	Punctularia strigosozonata, EIN07704	3E-25	No	Yes
JK316715	tetraspanin Pls1 family	1 (Ps)	Fomitiporia mediterranea, EJD02127	8E-57	No	Yes
JK316347	protein tyrosine phosphatase	1 (Ps-DF)	Rhodosporidium toruloides, EMS22380	4E-31	No	No
Cellular transport, transport facilities and transport routes
JK316725	ATP-binding cassette (ABC) transporter	1 (Ps)	Coniophora puteana, EIW85887	3e-73	No	Yes
JK316777	abc transporter	1 (Ps)	Moniliophthora roreri, ESK86895	4e-27	No	No
Cell type differentiation (sporulation, fruiting body formation)
JK317027	hydrophobin	14 (Ps), 2 (Ps-DF)	Moniliophthora roreri, ESK92236	1e-29	Yes	Yes
JK317028	hydrophobin	15 (Ps)	Moniliophthora roreri, ESK92236	2e-29	Yes	Yes
JK317085	hydrophobin	4 (Ps)	Fomitiporia mediterranea, EJD03535	2E-22	Yes	Yes
JK316997	hydrophobin-251	1 (Ps), 1 (Ps-DF)	Fomitiporia mediterranea, EJD00400	4E-19	Yes	Yes
JK316976	hydrophobin 2	3 (Ps), 1 (Ps-DF)	Punctularia strigosozonata, EIN05963	4E-16	Yes	Yes
JK316858	hydrophobin 2	1 (Ps)	Fomitiporia mediterranea, EJD00138	2e-06	Yes	Yes
a National Center for Biotechnology Information (NCBI) accession number.
b NCBI accession of the matched species.
c Presence of a signal peptide predicted using SignalP 3.0 website (http://www.cbs.dtu.dk/services/SignalP/)
d For Ps sequences lacking a predicted start codon using ORF finder (http://www.ncbi.nlm.nih.gov/projects/gorf/), the SignalP-Hidden Markov model (HMM) probabilities for the top 3 BLASTX matches to the Ps sequence were determined. If the average of the 3 probabilities was > 0.98, the Ps sequence in question was considered likely to have a signal peptide.
e PA = poor amplification; either primers did not work or the transcript concentration was too low.
f Sequence for this gene was obtained separately from the EST libraries described in this paper. The partial gene sequence can be found in Additional File 5.
g Sequence for this gene was obtained separately from the EST libraries described in this paper.
