# Supplementary material for: Gene expression profiling of candidate virulence factors in the laminated root rot pathogen Phellinus sulphurascens
Source: BMC Genomics. 2014 Jul 17;15(1):603. doi: 10.1186/1471-2164-15-603 (PMC4117978; doi:10.1186/1471-2164-15-603)
Supplement: Supplementary file 4 — Additional file 4: P. sulphurascens genes encoding predicted secreted proteins. Eighty-two Ps genes with putative secretion signals. (XLSX 29 KB) [file 12864_2014_6292_MOESM4_ESM.xlsx]

## Sheet: Sheet1
Additional File 4. P. sulphurascens genes encoding predicted secreted proteins
NCBI numbera	Gene (top Blastx hit)	No. ESTs (library)	Organism, NCBI number of top Blastx hitb	E-value	Signal peptide probabilityc	qRT-PCR analysis
Cell wall degradation (Extracellular Metabolism)
JO317783	barwin-like endoglucanase	1 (Ps), 1 (Ps-DF)	Fomitiporia mediterranea, EJD02345	7E-40	1.000d	Yes
JK317035	AA9 copper-dependent LPMO (formerly GH61)	4 (Ps), 1 (Ps-DF)	Heterobasidion parviporum, AFO72235	4E-123	0.999	Yes
JK316534	AA9 copper-dependent LPMO (formerly GH61)	1 (Ps)	Trametes versicolor, EIW52776	7E-56	1	Yes
JK317092	AA9 copper-dependent LPMO (formerly GH61)	2 (Ps)	Dichomitus squalens, EJF57191	2E-128	0.999	Yes
JK317055	AA9 copper-dependent LPMO (formerly GH61)	2 (Ps)	Fomitiporia mediterranea, EJD05308	2E-122	1	Yes
JK316521	GH family 5 protein	1 (Ps), 1 (Ps-DF)	Serpula lacrymans, EGN97356	1E-76	0.992	Yes
JK316759	GH family 5 protein	1 (Ps)	Ceriporiopsis subvermispora, EMD34838	7E-105	0.995d	Yes
JK316686	GH family 5 protein	1 (Ps)	Fomitiporia mediterranea, EJD08598	2E-108	0.989	Yes
JK316308	GH family 10 protein	1 (Ps-DF)	Ceriporiopsis subvermispora, EMD33933	4E-9	1.000d	Yes
JK316779	concanavalin A-like lectin/glucanase (GH Family 12)	1 (Ps)	Trametes versicolor, EIW55688	8E-77	1	Yes
JK316843	CEL6 protein (endoglucanase, GH 74 family)	1 (Ps)	Agaricus bisporus, EKV51507	7E-112	0.995d	Yes
JK317111	GH family 79 protein	1 (Ps)	Serpula lacrymans, EGN99003	7E-16	0.999	Yes
JK316758	GH family 79 protein (3' section of above, possibly)	1 (Ps)	Laccaria bicolor, XP_001880935	6E-41	0.997d	No
JK316388	d-4,5 unsaturated-glucuronyl hydrolase-like protein (GH Family 88)	1 (Ps-DF)	Fomitiporia mediterranea, EJD01239	1E-25	0.981d	No
JK316932	exopolygalacturonase (GH family 28)	1 (Ps)	Trametes versicolor, EIW54048	1E-63	0.998	PAe
JO317757	pectinesterase (carbohydrate esterase family 8 protein)	2 (Ps)	Phanerochaete carnosa, EKM52889	8E-151	0.999	Yes
JO317758	rhamnogalacturonan acetylesterase RgaE	2 (Ps)	Fomitiporia mediterranea,EJD00179	3E-134	1	Yes
JK316946	endo-1,4-beta-xylanase A (GH family 10)	1 (Ps)	Punctularia strigosozonata, EIN10036	5E-84	1	PAe
JK317089	beta-glucanase	2 (Ps)	Podospora anserina, AFQ89876	3E-87	1	Yes
JO317810	glycoside hydrolase	2 (Ps-DF)	Gloeophyllum trabeum, EPQ59594	2e-63	0.999	Yes
Cell Rescue, Disease, and Virulence
JK316674	putative polysaccharide deacetylase	1 (Ps)	Phanerochaete carnosa, EKM56046	9E-113	1	Yes
Nucleotide/nucleoside/nucleobase metabolism
JK316529	phospholipase C/P1 nuclease	1 (Ps)	Fomitiporia mediterranea, EJD02043	6E-122	0.997	Yes
JK317040	phospholipase C/P1 nuclease	2 (Ps)	Fomitiporia mediterranea, EJD05457	5E-70	0.998d	No
C-compound and carbohydrate metabolism
JO317760	galactose mutarotase-like protein	11 (Ps)	Trametes versicolor, EIW62403	0.0	0.999	Yes
JK316474	D-lactonohydrolase-like protein	1 (Ps)	Fomitiporia mediterranea, EJD07763	7E-95	0.999	Yes
JK316776	vacuolar protein	1 (Ps)	Rhizoctonia solani, ELU43406	3E-49	0.995	No
JK317015	putative glycoside hydrolase subgroup catalytic core protein	1 (Ps)	Neofusicoccum parvum, EOD48870	1E-25	0.999	Yes
Lipid, fatty acid and isoprenoid metabolism
JK316329	lipase	1 (Ps-DF)	Fomitiporia mediterranea, EJD08593	4E-28	1.000d	Yes
JO317791	lipase	2 (Ps)	Fomitiporia mediterranea, EJD08593	3E-140	1	Yes
JK317009	carboxylesterase	1 (Ps)	Fomitiporia mediterranea, EJD07139	9E-89	1	PAc
JO317761	alpha/beta-hydrolase	2 (Ps)	Fomitiporia mediterranea, EJD06597	0.0	1	Yes
JK316625	esterase 1	1 (Ps)	Fomitiporia mediterranea, EJD02497	3E-69	0.999d	No
JK317113	acyl-protein thioesterase-1	4 (Ps)	Trichosporon asahii, EKD04279	5E-18	1	Yes
Other metabolism (nitrogen, sulfur, selenium, phosphate, vitamins, cofactors, and prosthetic groups)
JK316743	putative phosphodiesterase/alkaline phosphatase	1 (Ps)	Pholiota nameko, BAL02928	2E-39	0.999	Yes
Protein fate (folding, modification, destination)
JK316318	subtilisin-like protein	1 (Ps-DF)	Fomitiporia mediterranea, EJD07658	2E-42	0.997d	Yes
JK316850	family S53 protease-like protein	1 (Ps)	Fomitiporia mediterranea, EJD00678	8E-89	0.999d	Yes
JK316455	acid protease	1 (Ps)	Fomitiporia mediterranea, EJD05356	9E-38	0.997	No
JK316821	aspartic proteinase	1 (Ps)	Fomitiporia mediterranea, EJC99833	1E-45	0.993d	Yes
JK316512	aspartic protease	1 (Ps)	Pholiota nameko, BAL02925	8E-86	0.998	Yes
JK317066	metalloprotease	2 (Ps)	Coprinopsis cinerea, XP_001841558	1E-43	1	Yes
JK317067	metalloprotease	2 (Ps)	Rhizoctonia solani, CCO34847	1e-57	1	Yes
JO317767	metalloprotease	3 (Ps), 1 (Ps-DF)	Trametes versicolor, EIW61782	3E-86	1	Yes
JK316804	metalloprotease	1 (Ps)	Fomitiporia mediterranea, EJD02543	3E-81	0.997d	Yes
JO317766	metalloprotease	3 (Ps)	Rhizoctonia solani, CCO34847	2E-86	1	Yes
JK316612	serine carboxypeptidase	1 (Ps)	Heterobasidion irregulare, ETW74996	1E-63	1	Yes
JK316918	glycosyltransferase family 1 protein	1 (Ps)	Serpula lacrymans, EGN99879	5E-71	0.999	No
Energy
JK317004	glucoamylase	1 (Ps-DF), 1 (Ps)	Fomitiporia mediterranea, EJD01169	6E-40	1.000d	Yes
JK316503	glucoamylase	1 (Ps)	Trametes versicolor, EIW63814	6E-79	0.999	No
JK316643	glucoamylase	1 (Ps)	Fomitiporia mediterranea, EJD01169	1E-116	1	No
JK316406	cupredoxin Df0204	2 (Ps-DF)	Stereum hirsutum, EIM89596	3E-36	1	Yes
JK316816	cupredoxin 3A04	1 (Ps)	Glarea lozoyensis, EPE28807	2E-22	1	Yes
Cellular transport, transport facilities and transport routes
JK316461	ER to Golgi transport-related protein	1 (Ps)	Cryptococcus gattii, XP_003196078	7E-74	0.997	No
JK317030	phosphatidylinositol/phosphatidylglycerol transfer protein	2 (Ps), 3 (Ps-DF)	Piriformospora indica, CCA74493	2E-54	0.999	No
JK316879	Ran-binding protein 10 (RanBP10)	1 (Ps)	Rhizoctonia solani, ELU41485	2E-36	1.000d	Yes
Biogenesis of cellular components
JO317818	glycoside hydrolase (GH Family 17)	1 (Ps), 1 (Ps-DF)	Fomitiporia mediterranea, EJD05102	7E-136	1	Yes
JK316660	mannoprotein	1 (Ps)	Coprinopsis cinerea, XP_001838460	4E-43	1	Yes
Cell type differentiation (sporulation, fruiting body formation)
JK317027	hydrophobin	14 (Ps), 2 (Ps-DF)	Moniliophthora roreri, ESK92236	1e-29	0.999	Yes
JK317028	hydrophobin	15 (Ps)	Moniliophthora roreri, ESK92236	2e-29	0.999	Yes
JK317085	hydrophobin	4 (Ps)	Fomitiporia mediterranea, EJD03535	2E-22	0.999	Yes
JK316997	hydrophobin-251	1 (Ps), 1 (Ps-DF)	Fomitiporia mediterranea, EJD00400	4E-19	0.999	Yes
JK316976	hydrophobin 2	3 (Ps), 1 (Ps-DF)	Punctularia strigosozonata, EIN05963	4E-16	0.999	Yes
JK316858	hydrophobin 2	1 (Ps)	Fomitiporia mediterranea, EJD00138	2E-06	0.998	Yes
Unclassified proteins/Function unknown
JK317044	putative chitin binding protein	4 (Ps)	Eutypa lata, EMR67698	2E-57	0.999	Yes
JK316730	chitin binding protein	1 (Ps)	Grosmannia clavigera, EFX05046	9E-56	0.999	Yes
JK316841	putative chitin binding protein	1 (Ps)	Eutypa lata, EMR67698	3E-43	0.999	Yes
JK316920	putative chitin binding protein	1 (Ps)	Eutypa lata, EMR67698	2E-58	0.993	Yes
JK317029	hypothetical protein Ps0003	6 (Ps)	Fomitiporia mediterranea, EJD07754	7E-21	1	Yes
JO317814	hypothetical protein Df0181	4 (Ps-DF)	Fomitiporia mediterranea, EJD00805	8E-61	0.999	Yes
JK317031	hypothetical protein 1M12	5 (Ps)	Auricularia delicata, EJD35586	2E-38	0.995	Yes
JK316509	hypothetical protein 1E16	1 (Ps)	Fomitiporia mediterranea, EJD00865	5E-14	0.998d	Yes
JK316530	hypothetical protein 1G23	1 (Ps)	Fomitiporia mediterranea, EJD03234	5E-53	1	Yes
JK316807	hypothetical protein 2P08	1 (Ps)	Fomitiporia mediterranea, EJD02914	2E-10	1	Yes
JK316883	hypothetical protein 3G09	1 (Ps)	Fomitiporia mediterranea, EJD05309	3E-88	0.996	Yes
JK316952	hypothetical protein 15	1 (Ps)	Fomitiporia mediterranea, EJD02613	3E-66	0.998	Yes
JK316546	220 aa hypothetical protein 1-J04/developmentally regulated MAPK-interacting protein	1 (Ps)	Colletotrichum graminicola, EFQ25969	2E-06	0.999	Yes
JK316592	202 aa hypothetical protein 1N10	1 (Ps)	Fomitiporia mediterranea, EJD00462	1E-62	0.995	Yes
JK316741	224 aa hypothetical protein 2J12	1 (Ps)	Fomitiporia mediterranea, EJD00474	4E-112	0.998	Yes
JK316717	104 aa hypothetical protein 2H21	1 (Ps)	Fomitiporia mediterranea, EJD07965	7E-19	1	Yes
JK316858	122 aa hypothetical protein 2E12	1 (Ps)	Fomitiporia mediterranea, EJD07791	1E-08	0.998	Yes
No significant matches
JK317041	259 aa predicted protein Ps0044	3 (Ps)	n/a	n/a	1	Yes
JK317046	98 aa predicted protein Ps0058	21 (Ps), 1 (Ps-DF)	n/a	n/a	1	Yes
JK316538	60 aa predicted protein 1H17	1 (Ps)	n/a	n/a	0.993	Yes
a National Center for Biotechnology Information (NCBI) accession number.
b NCBI accession of the matched species.
c SignalP-Hidden Markov model (HMM) predicted signal peptide probability (http://www.cbs.dtu.dk/services/SignalP/)
d average of SignalP-HHM scores for top 3 BLASTX matches to Ps sequence, calculated for Ps sequences lacking a predicted start codon using ORF finder (http://www.ncbi.nlm.nih.gov/projects/gorf/). Values > 0.98 were interpreted as a high likelihood of the presence of a signal peptide.
e PA = poor amplification; either primers did not work or the transcript concentration was too low
