# Supplementary material for: Gene expression profiling of candidate virulence factors in the laminated root rot pathogen Phellinus sulphurascens
Source: BMC Genomics. 2014 Jul 17;15(1):603. doi: 10.1186/1471-2164-15-603 (PMC4117978; doi:10.1186/1471-2164-15-603)
Supplement: Supplementary file 6 — Additional file 6: qRT-PCR primers for P. sulphurascens genes regulated during infection of DF seedlings and for two internal reference genes. Primers corresponding to 16 P. sulphurascens genes up- or down-regulated during infection of DF and two internal reference genes. (XLSX 14 KB) [file 12864_2014_6292_MOESM6_ESM.xlsx]

## Sheet: Sheet1
Additional file 6. QRT-PCR primers for P. sulphurascens genes regulated during infection of DF seedlings and for two internal reference genes
Gene or protein name (NCBIa)	For Primer (5'-3')	Rev Primer (5'-3')	Amplicon size (bp)	Tm (°C)b
Up-regulated genes
rhamnogalacturonan acetylesterase (JO317758)	CATCACGTTTCGTTGGCTAC	GTCTGCGCCACGATATCT	178	60
1,4 benzoquinone reductase (n/ac)	GCAGTGACCATCTACCAGATTC	GCTCTTCCGGCTCGATAA	103	60
cyclophilin 1 (JX848541)	TTGCCGACGAGAATTTCC	TTCACCAAAGACAACGTGC	146	60
glucoamylase (JK317004)	ACTGGTCTACGGACAGTG	GGTCGTCAGCTCCATGTT	161	60
serine carboxypeptidase (JK316612)	GGCCTTCTACAGGAGAATGG	ATGTTTGGTGTGCCTTGAG	146	60
hydrophobin 0002 (JK317027 & JK317028)	GGTCTATTGGGCATCGTACT	GGAGCATCCAATGGCAATAAC	156	60
hydrophobin 0345 (JK317085)	GCTCGCTCCTTGGTTTG	TAGCGATGAGGCCGTTGA	142	60
hydrophobin 0173 (JK316976)	TCCTTAGCAATCTCAACGTCC	GGAACGCATCCAATCGAAAC	154	60
lipase (JK316329)	TGTGATGGGCATCTGCTAA	ATGCTAGACCCGACATCC	157	60
Ran-binding protein 10 (JK316879)	GCATTTGGTTTCGAATTTGCT	CAGGCCGTTCACTACTACTAT	138	60
2J12, a 224 aa predicted protein (JK316741)	CTGCCGGTCCGACATTCA	GGAAGAGCCACAGGTCA	213	60
1J04, a 220 aa predicted protein (JK316546)	GCGTCTTCAGGCTCTGC	CCGGAGCTAGAGCCAATAC	138	60
Down-regulated genes
metalloprotease 0030 (JO317766)	CTCAGTGCTACAGTCGCAA	AACTGAACTCCAGTGCCATA	146	60
metalloproteases 0115a-c (JK317066, JK317067, JO317767)	AGAGGACTACAACAATAACCCG	GTTGACGTAATCTCCAGGGC	148	60
manganese-superoxide dismutase (JK317052)	TCTGGGAGCACGCGTTCTA	GGAGACGGCTTCGTCGTAA	95	60
Ps0058, a 98 aa putatively secreted protein (JK317046)	AGAATCACTACAGCAGCTCC	CGTCGGCACAGTTTACCA	136	60
Internal reference genes
ubiquitin-conjugating enzyme E2 (JK317036)	TCATGGGTCCGGGAGATT	ACGCAAGATGTCGAGACATA	161	60
actin (JO317776)	GACTCCTACGTCGGTGATGA	TCTTCTCCCTGTTCGCCTT	205	60
a National Center for Biotechnology Information (NCBI) accession number
b Melting temperature
c Partial sequence for this gene was obtained separately from the EST libraries described in this paper, and is included in Additional File 5
